# Supplementary material for: Atlantic salmon and sea trout display synchronised smolt migration relative to linked environmental cues
Source: Sci Rep. 2020 Feb 26;10:3529. doi: 10.1038/s41598-020-60588-0 (PMC7044379; doi:10.1038/s41598-020-60588-0)
Supplement: Supplementary file 2 [file 41598_2020_60588_MOESM2_ESM.xlsx]

## Sheet: Info
Atlantic salmon and sea trout display synchronised smolt migration relative to linked environmental cues
Alison C. Harvey1*, Kevin A. Glover1, 2, Vidar Wennevik1 & Øystein Skaala1
1 Institute of Marine Research (IMR), Bergen, Norway
alison.harvey@hi.no, kevin.glover@hi.no, vidar.wennevik@hi.no, oystein.skaala@hi.no,
2 Institute of Biology, University of Bergen, Norway
* Corresponding author

## Sheet: length
Date	Length	Year	DoY	Species	Spec.Yr
2001-04-15	19	2001	105	trout	Trout.2001
2001-04-15	10.5	2001	105	trout	Trout.2001
2001-04-15	17.9	2001	105	trout	Trout.2001
2001-04-15	14.8	2001	105	trout	Trout.2001
2001-05-01	14.5	2001	121	trout	Trout.2001
2001-05-01	15.5	2001	121	trout	Trout.2001
2001-05-01	14.3	2001	121	trout	Trout.2001
2001-05-01	13.9	2001	121	trout	Trout.2001
2001-05-01	19.8	2001	121	trout	Trout.2001
2001-05-01	18.5	2001	121	trout	Trout.2001
2001-05-01	13.3	2001	121	trout	Trout.2001
2001-05-01	14	2001	121	trout	Trout.2001
2001-05-01	16.8	2001	121	trout	Trout.2001
2001-05-01	15.5	2001	121	trout	Trout.2001
2001-05-01	15.5	2001	121	trout	Trout.2001
2001-05-01	13.8	2001	121	trout	Trout.2001
2001-05-01	21.2	2001	121	trout	Trout.2001
2001-05-01	15	2001	121	trout	Trout.2001
2001-05-01	15.3	2001	121	trout	Trout.2001
2001-05-01	16.1	2001	121	trout	Trout.2001
2001-05-01	17.5	2001	121	trout	Trout.2001
2001-05-01	19.7	2001	121	trout	Trout.2001
2001-05-01	12.5	2001	121	trout	Trout.2001
2001-05-01	14.7	2001	121	trout	Trout.2001
2001-05-01	15.2	2001	121	trout	Trout.2001
2001-05-03	16.2	2001	123	trout	Trout.2001
2001-05-04	14.5	2001	124	trout	Trout.2001
2001-05-05	18.2	2001	125	trout	Trout.2001
2001-05-06	15.8	2001	126	trout	Trout.2001
2001-05-07	13	2001	127	trout	Trout.2001
2001-05-08	16.1	2001	128	trout	Trout.2001
2001-05-08	15.8	2001	128	trout	Trout.2001
2001-05-08	15.1	2001	128	trout	Trout.2001
2001-05-08	14.7	2001	128	trout	Trout.2001
2001-05-08	16.3	2001	128	trout	Trout.2001
2001-05-08	13.8	2001	128	trout	Trout.2001
2001-05-08	15.9	2001	128	trout	Trout.2001
2001-05-08	17.7	2001	128	trout	Trout.2001
2001-05-08	14.2	2001	128	trout	Trout.2001
2001-05-08	15.6	2001	128	trout	Trout.2001
2001-05-08	13.9	2001	128	trout	Trout.2001
2001-05-08	17.9	2001	128	trout	Trout.2001
2001-05-08	15.8	2001	128	trout	Trout.2001
2001-05-08	14.5	2001	128	trout	Trout.2001
2001-05-08	14.3	2001	128	trout	Trout.2001
2001-05-08	14.1	2001	128	trout	Trout.2001
2001-05-08	14.6	2001	128	trout	Trout.2001
2001-05-08	13.1	2001	128	trout	Trout.2001
2001-05-08	15.9	2001	128	trout	Trout.2001
2001-05-08	14	2001	128	trout	Trout.2001
2001-05-08	16.1	2001	128	trout	Trout.2001
2001-05-08	13.7	2001	128	trout	Trout.2001
2001-05-08	13.8	2001	128	trout	Trout.2001
2001-05-08	14.5	2001	128	trout	Trout.2001
2001-05-08	15.3	2001	128	trout	Trout.2001
2001-05-08	14.1	2001	128	trout	Trout.2001
2001-05-08	11.9	2001	128	trout	Trout.2001
2001-05-08	14.4	2001	128	trout	Trout.2001
2001-05-08	10.1	2001	128	trout	Trout.2001
2001-05-09	15.5	2001	129	trout	Trout.2001
2001-05-10	18.8	2001	130	trout	Trout.2001
2001-05-10	14.9	2001	130	trout	Trout.2001
2001-05-10	13.5	2001	130	trout	Trout.2001
2001-05-10	14.5	2001	130	trout	Trout.2001
2001-05-10	16.7	2001	130	trout	Trout.2001
2001-05-10	13	2001	130	trout	Trout.2001
2001-05-10	14.6	2001	130	trout	Trout.2001
2001-05-10	14.4	2001	130	trout	Trout.2001
2001-05-10	14.8	2001	130	trout	Trout.2001
2001-05-10	15.7	2001	130	trout	Trout.2001
2001-05-10	14.5	2001	130	trout	Trout.2001
2001-05-10	16.8	2001	130	trout	Trout.2001
2001-05-10	14.9	2001	130	trout	Trout.2001
2001-05-10	15	2001	130	trout	Trout.2001
2001-05-10	12.4	2001	130	trout	Trout.2001
2001-05-10	16.1	2001	130	trout	Trout.2001
2001-05-10	17.4	2001	130	trout	Trout.2001
2001-05-10	15	2001	130	trout	Trout.2001
2001-05-10	14.7	2001	130	trout	Trout.2001
2001-05-10	16	2001	130	trout	Trout.2001
2001-05-10	14.1	2001	130	trout	Trout.2001
2001-05-10	13.7	2001	130	trout	Trout.2001
2001-05-10	14.9	2001	130	trout	Trout.2001
2001-05-10	16.1	2001	130	trout	Trout.2001
2001-05-10	14.1	2001	130	trout	Trout.2001
2001-05-10	14.8	2001	130	trout	Trout.2001
2001-05-10	13.9	2001	130	trout	Trout.2001
2001-05-10	13.8	2001	130	trout	Trout.2001
2001-05-10	14	2001	130	trout	Trout.2001
2001-05-10	14.2	2001	130	trout	Trout.2001
2001-05-10	19.6	2001	130	trout	Trout.2001
2001-05-10	14.6	2001	130	trout	Trout.2001
2001-05-10	17.3	2001	130	trout	Trout.2001
2001-05-10	15.5	2001	130	trout	Trout.2001
2001-05-10	14.9	2001	130	trout	Trout.2001
2001-05-10	13.9	2001	130	trout	Trout.2001
2001-05-10	16.9	2001	130	trout	Trout.2001
2001-05-10	15.9	2001	130	trout	Trout.2001
2001-05-10	15.2	2001	130	trout	Trout.2001
2001-05-10	17.8	2001	130	trout	Trout.2001
2001-05-10	13.6	2001	130	trout	Trout.2001
2001-05-10	13.8	2001	130	trout	Trout.2001
2001-05-10	17.1	2001	130	trout	Trout.2001
2001-05-10	15	2001	130	trout	Trout.2001
2001-05-10	13.1	2001	130	trout	Trout.2001
2001-05-10	14	2001	130	trout	Trout.2001
2001-05-10	14.2	2001	130	trout	Trout.2001
2001-05-10	14.7	2001	130	trout	Trout.2001
2001-05-10	15.6	2001	130	trout	Trout.2001
2001-05-10	16.5	2001	130	trout	Trout.2001
2001-05-10	13.8	2001	130	trout	Trout.2001
2001-05-10	12.7	2001	130	trout	Trout.2001
2001-05-10	15.6	2001	130	trout	Trout.2001
2001-05-10	15	2001	130	trout	Trout.2001
2001-05-10	12.5	2001	130	trout	Trout.2001
2001-05-10	15.2	2001	130	trout	Trout.2001
2001-05-10	15.6	2001	130	trout	Trout.2001
2001-05-11	14.5	2001	131	trout	Trout.2001
2001-05-12	15.8	2001	132	trout	Trout.2001
2001-05-13	16.2	2001	133	trout	Trout.2001
2001-05-14	15.4	2001	134	trout	Trout.2001
2001-05-14	15.1	2001	134	trout	Trout.2001
2001-05-14	15	2001	134	trout	Trout.2001
2001-05-14	14.5	2001	134	trout	Trout.2001
2001-05-14	14.2	2001	134	trout	Trout.2001
2001-05-14	17.5	2001	134	trout	Trout.2001
2001-05-14	15.1	2001	134	trout	Trout.2001
2001-05-14	13	2001	134	trout	Trout.2001
2001-05-14	15	2001	134	trout	Trout.2001
2001-05-14	13.7	2001	134	trout	Trout.2001
2001-05-14	17.2	2001	134	trout	Trout.2001
2001-05-14	14.8	2001	134	trout	Trout.2001
2001-05-14	16.1	2001	134	trout	Trout.2001
2001-05-14	14.6	2001	134	trout	Trout.2001
2001-05-14	13.1	2001	134	trout	Trout.2001
2001-05-14	15.9	2001	134	trout	Trout.2001
2001-05-14	13.8	2001	134	trout	Trout.2001
2001-05-14	15	2001	134	trout	Trout.2001
2001-05-14	14.8	2001	134	trout	Trout.2001
2001-05-14	15.9	2001	134	trout	Trout.2001
2001-05-14	15.6	2001	134	trout	Trout.2001
2001-05-14	17.3	2001	134	trout	Trout.2001
2001-05-14	15.7	2001	134	trout	Trout.2001
2001-05-14	14	2001	134	trout	Trout.2001
2001-05-14	13.9	2001	134	trout	Trout.2001
2001-05-14	14.1	2001	134	trout	Trout.2001
2001-05-14	15.9	2001	134	trout	Trout.2001
2001-05-14	16.2	2001	134	trout	Trout.2001
2001-05-14	14.5	2001	134	trout	Trout.2001
2001-05-14	13.1	2001	134	trout	Trout.2001
2001-05-14	15.5	2001	134	trout	Trout.2001
2001-05-14	15.3	2001	134	trout	Trout.2001
2001-05-14	17.8	2001	134	trout	Trout.2001
2001-05-14	13.1	2001	134	trout	Trout.2001
2001-05-14	16	2001	134	trout	Trout.2001
2001-05-14	13.9	2001	134	trout	Trout.2001
2001-05-14	13.6	2001	134	trout	Trout.2001
2001-05-14	13.7	2001	134	trout	Trout.2001
2001-05-14	17.1	2001	134	trout	Trout.2001
2001-05-14	15.9	2001	134	trout	Trout.2001
2001-05-14	20.5	2001	134	trout	Trout.2001
2001-05-14	12.5	2001	134	trout	Trout.2001
2001-05-14	13.3	2001	134	trout	Trout.2001
2001-05-14	13.9	2001	134	trout	Trout.2001
2001-05-14	16.1	2001	134	trout	Trout.2001
2001-05-14	17.6	2001	134	trout	Trout.2001
2001-05-14	14.5	2001	134	trout	Trout.2001
2001-05-14	15.2	2001	134	trout	Trout.2001
2001-05-14	13.6	2001	134	trout	Trout.2001
2001-05-14	13.7	2001	134	trout	Trout.2001
2001-05-14	14.1	2001	134	trout	Trout.2001
2001-05-14	12.1	2001	134	trout	Trout.2001
2001-05-14	12.5	2001	134	trout	Trout.2001
2001-05-14	11.9	2001	134	trout	Trout.2001
2001-05-14	12.1	2001	134	trout	Trout.2001
2001-05-14	20.1	2001	134	trout	Trout.2001
2001-05-14	17.6	2001	134	trout	Trout.2001
2001-05-14	17.3	2001	134	trout	Trout.2001
2001-05-14	16.7	2001	134	trout	Trout.2001
2001-05-14	18.6	2001	134	trout	Trout.2001
2001-05-14	16	2001	134	trout	Trout.2001
2001-05-14	14.5	2001	134	trout	Trout.2001
2001-05-14	15	2001	134	trout	Trout.2001
2001-05-14	15	2001	134	trout	Trout.2001
2001-05-14	14	2001	134	trout	Trout.2001
2001-05-14	14.1	2001	134	trout	Trout.2001
2001-05-14	13.9	2001	134	trout	Trout.2001
2001-05-14	14.2	2001	134	trout	Trout.2001
2001-05-14	14.4	2001	134	trout	Trout.2001
2001-05-14	14.6	2001	134	trout	Trout.2001
2001-05-14	14.8	2001	134	trout	Trout.2001
2001-05-14	15.7	2001	134	trout	Trout.2001
2001-05-14	15.9	2001	134	trout	Trout.2001
2001-05-14	14.4	2001	134	trout	Trout.2001
2001-05-14	15.6	2001	134	trout	Trout.2001
2001-05-14	14.2	2001	134	trout	Trout.2001
2001-05-14	17.1	2001	134	trout	Trout.2001
2001-05-14	14	2001	134	trout	Trout.2001
2001-05-14	14.7	2001	134	trout	Trout.2001
2001-05-14	15.6	2001	134	trout	Trout.2001
2001-05-14	13.7	2001	134	trout	Trout.2001
2001-05-14	13.4	2001	134	trout	Trout.2001
2001-05-14	10.5	2001	134	trout	Trout.2001
2001-05-14	14.4	2001	134	trout	Trout.2001
2001-05-14	15	2001	134	trout	Trout.2001
2001-05-14	15.6	2001	134	trout	Trout.2001
2001-05-14	12.7	2001	134	trout	Trout.2001
2001-05-14	13.2	2001	134	trout	Trout.2001
2001-05-14	13.9	2001	134	trout	Trout.2001
2001-05-14	12.1	2001	134	trout	Trout.2001
2001-05-14	13.8	2001	134	trout	Trout.2001
2001-05-14	17.1	2001	134	trout	Trout.2001
2001-05-14	17.6	2001	134	trout	Trout.2001
2001-05-14	14.8	2001	134	trout	Trout.2001
2001-05-14	16	2001	134	trout	Trout.2001
2001-05-14	17.1	2001	134	trout	Trout.2001
2001-05-14	16	2001	134	trout	Trout.2001
2001-05-14	16.9	2001	134	trout	Trout.2001
2001-05-14	12.3	2001	134	trout	Trout.2001
2001-05-14	15.8	2001	134	trout	Trout.2001
2001-05-14	15.1	2001	134	trout	Trout.2001
2001-05-14	14.2	2001	134	trout	Trout.2001
2001-05-14	17.7	2001	134	trout	Trout.2001
2001-05-14	13.9	2001	134	trout	Trout.2001
2001-05-14	15.4	2001	134	trout	Trout.2001
2001-05-14	13.1	2001	134	trout	Trout.2001
2001-05-14	12.7	2001	134	trout	Trout.2001
2001-05-14	18.2	2001	134	trout	Trout.2001
2001-05-14	13.9	2001	134	trout	Trout.2001
2001-05-14	16.5	2001	134	trout	Trout.2001
2001-05-14	14.8	2001	134	trout	Trout.2001
2001-05-14	14.5	2001	134	trout	Trout.2001
2001-05-14	15.6	2001	134	trout	Trout.2001
2001-05-14	15.7	2001	134	trout	Trout.2001
2001-05-14	15.9	2001	134	trout	Trout.2001
2001-05-14	14.9	2001	134	trout	Trout.2001
2001-05-14	16.8	2001	134	trout	Trout.2001
2001-05-14	15.9	2001	134	trout	Trout.2001
2001-05-14	14.5	2001	134	trout	Trout.2001
2001-05-14	12.3	2001	134	trout	Trout.2001
2001-05-14	16.3	2001	134	trout	Trout.2001
2001-05-14	13.8	2001	134	trout	Trout.2001
2001-05-14	13	2001	134	trout	Trout.2001
2001-05-14	15.7	2001	134	trout	Trout.2001
2001-05-14	16.5	2001	134	trout	Trout.2001
2001-05-14	14.9	2001	134	trout	Trout.2001
2001-05-14	15.6	2001	134	trout	Trout.2001
2001-05-14	14	2001	134	trout	Trout.2001
2001-05-14	14.6	2001	134	trout	Trout.2001
2001-05-14	15.2	2001	134	trout	Trout.2001
2001-05-14	14.6	2001	134	trout	Trout.2001
2001-05-14	13.6	2001	134	trout	Trout.2001
2001-05-14	13.1	2001	134	trout	Trout.2001
2001-05-14	12.6	2001	134	trout	Trout.2001
2001-05-14	14.3	2001	134	trout	Trout.2001
2001-05-14	12.9	2001	134	trout	Trout.2001
2001-05-14	13.3	2001	134	trout	Trout.2001
2001-05-14	11.2	2001	134	trout	Trout.2001
2001-05-14	13.8	2001	134	trout	Trout.2001
2001-05-14	17.1	2001	134	trout	Trout.2001
2001-05-14	14.8	2001	134	trout	Trout.2001
2001-05-14	12.5	2001	134	trout	Trout.2001
2001-05-14	16.2	2001	134	trout	Trout.2001
2001-05-14	16.7	2001	134	trout	Trout.2001
2001-05-14	16.1	2001	134	trout	Trout.2001
2001-05-14	15.2	2001	134	trout	Trout.2001
2001-05-14	14.8	2001	134	trout	Trout.2001
2001-05-14	13.6	2001	134	trout	Trout.2001
2001-05-14	14.3	2001	134	trout	Trout.2001
2001-05-14	14.3	2001	134	trout	Trout.2001
2001-05-14	13.3	2001	134	trout	Trout.2001
2001-05-14	19.2	2001	134	trout	Trout.2001
2001-05-14	15.4	2001	134	trout	Trout.2001
2001-05-14	16	2001	134	trout	Trout.2001
2001-05-14	13.9	2001	134	trout	Trout.2001
2001-05-14	14.5	2001	134	trout	Trout.2001
2001-05-14	16.9	2001	134	trout	Trout.2001
2001-05-14	12.8	2001	134	trout	Trout.2001
2001-05-14	12.3	2001	134	trout	Trout.2001
2001-05-14	13.7	2001	134	trout	Trout.2001
2001-05-14	14.5	2001	134	trout	Trout.2001
2001-05-14	14	2001	134	trout	Trout.2001
2001-05-14	13.8	2001	134	trout	Trout.2001
2001-05-14	15.5	2001	134	trout	Trout.2001
2001-05-14	14.3	2001	134	trout	Trout.2001
2001-05-14	11.6	2001	134	trout	Trout.2001
2001-05-14	15.4	2001	134	trout	Trout.2001
2001-05-14	13	2001	134	trout	Trout.2001
2001-05-14	16.8	2001	134	trout	Trout.2001
2001-05-14	16.7	2001	134	trout	Trout.2001
2001-05-14	14.1	2001	134	trout	Trout.2001
2001-05-14	13.1	2001	134	trout	Trout.2001
2001-05-14	14.6	2001	134	trout	Trout.2001
2001-05-14	15.6	2001	134	trout	Trout.2001
2001-05-14	15.3	2001	134	trout	Trout.2001
2001-05-14	14.6	2001	134	trout	Trout.2001
2001-05-14	17.1	2001	134	trout	Trout.2001
2001-05-14	16.4	2001	134	trout	Trout.2001
2001-05-14	15.3	2001	134	trout	Trout.2001
2001-05-14	16.3	2001	134	trout	Trout.2001
2001-05-14	13.3	2001	134	trout	Trout.2001
2001-05-14	14	2001	134	trout	Trout.2001
2001-05-14	15	2001	134	trout	Trout.2001
2001-05-14	14.8	2001	134	trout	Trout.2001
2001-05-14	12	2001	134	trout	Trout.2001
2001-05-14	15.3	2001	134	trout	Trout.2001
2001-05-14	13.7	2001	134	trout	Trout.2001
2001-05-15	14.8	2001	135	trout	Trout.2001
2001-05-16	15.5	2001	136	trout	Trout.2001
2001-05-17	16.3	2001	137	trout	Trout.2001
2001-05-17	14.5	2001	137	trout	Trout.2001
2001-05-17	12.9	2001	137	trout	Trout.2001
2001-05-17	16	2001	137	trout	Trout.2001
2001-05-17	13.3	2001	137	trout	Trout.2001
2001-05-17	14.2	2001	137	trout	Trout.2001
2001-05-17	17.8	2001	137	trout	Trout.2001
2001-05-17	14.1	2001	137	trout	Trout.2001
2001-05-17	14.5	2001	137	trout	Trout.2001
2001-05-17	14.9	2001	137	trout	Trout.2001
2001-05-17	15.2	2001	137	trout	Trout.2001
2001-05-17	12.7	2001	137	trout	Trout.2001
2001-05-17	14.1	2001	137	trout	Trout.2001
2001-05-17	14.3	2001	137	trout	Trout.2001
2001-05-17	15.1	2001	137	trout	Trout.2001
2001-05-17	14	2001	137	trout	Trout.2001
2001-05-17	14.3	2001	137	trout	Trout.2001
2001-05-17	15.2	2001	137	trout	Trout.2001
2001-05-17	15.1	2001	137	trout	Trout.2001
2001-05-17	14.3	2001	137	trout	Trout.2001
2001-05-17	13.5	2001	137	trout	Trout.2001
2001-05-17	17.2	2001	137	trout	Trout.2001
2001-05-17	14.5	2001	137	trout	Trout.2001
2001-05-17	13.7	2001	137	trout	Trout.2001
2001-05-17	15.1	2001	137	trout	Trout.2001
2001-05-17	14	2001	137	trout	Trout.2001
2001-05-17	14.4	2001	137	trout	Trout.2001
2001-05-17	12.9	2001	137	trout	Trout.2001
2001-05-17	14.6	2001	137	trout	Trout.2001
2001-05-17	14.5	2001	137	trout	Trout.2001
2001-05-17	15.4	2001	137	trout	Trout.2001
2001-05-17	16.5	2001	137	trout	Trout.2001
2001-05-17	14.3	2001	137	trout	Trout.2001
2001-05-17	14.6	2001	137	trout	Trout.2001
2001-05-17	19.1	2001	137	trout	Trout.2001
2001-05-17	17	2001	137	trout	Trout.2001
2001-05-17	14.3	2001	137	trout	Trout.2001
2001-05-17	12.5	2001	137	trout	Trout.2001
2001-05-17	13.9	2001	137	trout	Trout.2001
2001-05-17	14	2001	137	trout	Trout.2001
2001-05-17	16.7	2001	137	trout	Trout.2001
2001-05-17	13.2	2001	137	trout	Trout.2001
2001-05-17	14.1	2001	137	trout	Trout.2001
2001-05-17	13.8	2001	137	trout	Trout.2001
2001-05-17	15.1	2001	137	trout	Trout.2001
2001-05-17	14	2001	137	trout	Trout.2001
2001-05-17	12.5	2001	137	trout	Trout.2001
2001-05-17	15.1	2001	137	trout	Trout.2001
2001-05-17	15.5	2001	137	trout	Trout.2001
2001-05-17	13.7	2001	137	trout	Trout.2001
2001-05-17	14.2	2001	137	trout	Trout.2001
2001-05-17	15.5	2001	137	trout	Trout.2001
2001-05-17	16.3	2001	137	trout	Trout.2001
2001-05-17	13.5	2001	137	trout	Trout.2001
2001-05-17	15.1	2001	137	trout	Trout.2001
2001-05-17	13.8	2001	137	trout	Trout.2001
2001-05-17	16.1	2001	137	trout	Trout.2001
2001-05-17	13.7	2001	137	trout	Trout.2001
2001-05-17	14.7	2001	137	trout	Trout.2001
2001-05-17	15.2	2001	137	trout	Trout.2001
2001-05-17	12.9	2001	137	trout	Trout.2001
2001-05-17	16.3	2001	137	trout	Trout.2001
2001-05-17	15	2001	137	trout	Trout.2001
2001-05-17	13.8	2001	137	trout	Trout.2001
2001-05-17	14	2001	137	trout	Trout.2001
2001-05-17	11.5	2001	137	trout	Trout.2001
2001-05-17	16.2	2001	137	trout	Trout.2001
2001-05-17	14.7	2001	137	trout	Trout.2001
2001-05-17	14.6	2001	137	trout	Trout.2001
2001-05-17	14	2001	137	trout	Trout.2001
2001-05-17	13.7	2001	137	trout	Trout.2001
2001-05-17	16.1	2001	137	trout	Trout.2001
2001-05-17	15.9	2001	137	trout	Trout.2001
2001-05-17	14.4	2001	137	trout	Trout.2001
2001-05-17	15.2	2001	137	trout	Trout.2001
2001-05-17	17.1	2001	137	trout	Trout.2001
2001-05-17	17.7	2001	137	trout	Trout.2001
2001-05-17	15.4	2001	137	trout	Trout.2001
2001-05-17	13.8	2001	137	trout	Trout.2001
2001-05-17	15.6	2001	137	trout	Trout.2001
2001-05-17	15.7	2001	137	trout	Trout.2001
2001-05-17	15	2001	137	trout	Trout.2001
2001-05-17	14.6	2001	137	trout	Trout.2001
2001-05-17	14.8	2001	137	trout	Trout.2001
2001-05-17	14	2001	137	trout	Trout.2001
2001-05-17	16.6	2001	137	trout	Trout.2001
2001-05-17	15.4	2001	137	trout	Trout.2001
2001-05-17	15.8	2001	137	trout	Trout.2001
2001-05-17	17.8	2001	137	trout	Trout.2001
2001-05-17	15.7	2001	137	trout	Trout.2001
2001-05-17	14.6	2001	137	trout	Trout.2001
2001-05-17	16.7	2001	137	trout	Trout.2001
2001-05-17	14.5	2001	137	trout	Trout.2001
2001-05-17	14	2001	137	trout	Trout.2001
2001-05-17	18.2	2001	137	trout	Trout.2001
2001-05-17	14.5	2001	137	trout	Trout.2001
2001-05-17	15.3	2001	137	trout	Trout.2001
2001-05-17	12.9	2001	137	trout	Trout.2001
2001-05-17	12.7	2001	137	trout	Trout.2001
2001-05-17	15.3	2001	137	trout	Trout.2001
2001-05-17	15.6	2001	137	trout	Trout.2001
2001-05-17	15.1	2001	137	trout	Trout.2001
2001-05-17	15	2001	137	trout	Trout.2001
2001-05-17	17	2001	137	trout	Trout.2001
2001-05-17	15.3	2001	137	trout	Trout.2001
2001-05-17	16.6	2001	137	trout	Trout.2001
2001-05-17	16.1	2001	137	trout	Trout.2001
2001-05-17	13	2001	137	trout	Trout.2001
2001-05-18	14.5	2001	138	trout	Trout.2001
2001-05-19	15	2001	139	trout	Trout.2001
2001-05-20	14	2001	140	trout	Trout.2001
2001-05-20	16.2	2001	140	trout	Trout.2001
2001-05-20	14.5	2001	140	trout	Trout.2001
2001-05-20	15	2001	140	trout	Trout.2001
2001-05-20	14.3	2001	140	trout	Trout.2001
2001-05-20	14.1	2001	140	trout	Trout.2001
2001-05-20	14.5	2001	140	trout	Trout.2001
2001-05-20	15.6	2001	140	trout	Trout.2001
2001-05-20	15	2001	140	trout	Trout.2001
2001-05-20	14.6	2001	140	trout	Trout.2001
2001-05-20	12.7	2001	140	trout	Trout.2001
2001-05-20	13.8	2001	140	trout	Trout.2001
2001-05-20	18	2001	140	trout	Trout.2001
2001-05-20	15.5	2001	140	trout	Trout.2001
2001-05-20	17.3	2001	140	trout	Trout.2001
2001-05-20	15.3	2001	140	trout	Trout.2001
2001-05-20	14.5	2001	140	trout	Trout.2001
2001-05-20	16	2001	140	trout	Trout.2001
2001-05-20	15.2	2001	140	trout	Trout.2001
2001-05-20	14.9	2001	140	trout	Trout.2001
2001-05-20	14.1	2001	140	trout	Trout.2001
2001-05-20	18.6	2001	140	trout	Trout.2001
2001-05-20	17.8	2001	140	trout	Trout.2001
2001-05-20	16	2001	140	trout	Trout.2001
2001-05-20	15.6	2001	140	trout	Trout.2001
2001-05-20	13.9	2001	140	trout	Trout.2001
2001-05-20	14.7	2001	140	trout	Trout.2001
2001-05-20	16.2	2001	140	trout	Trout.2001
2001-05-20	15.5	2001	140	trout	Trout.2001
2001-05-20	13.8	2001	140	trout	Trout.2001
2001-05-20	17.6	2001	140	trout	Trout.2001
2001-05-20	20.5	2001	140	trout	Trout.2001
2001-05-20	14.8	2001	140	trout	Trout.2001
2001-05-20	16.2	2001	140	trout	Trout.2001
2001-05-20	17.6	2001	140	trout	Trout.2001
2001-05-20	20.3	2001	140	trout	Trout.2001
2001-05-20	13.9	2001	140	trout	Trout.2001
2001-05-20	12.6	2001	140	trout	Trout.2001
2001-05-20	13	2001	140	trout	Trout.2001
2001-05-20	15.4	2001	140	trout	Trout.2001
2001-05-20	16	2001	140	trout	Trout.2001
2001-05-20	14.9	2001	140	trout	Trout.2001
2001-05-20	15.4	2001	140	trout	Trout.2001
2001-05-20	13	2001	140	trout	Trout.2001
2001-05-20	13.2	2001	140	trout	Trout.2001
2001-05-20	16.1	2001	140	trout	Trout.2001
2001-05-20	14.6	2001	140	trout	Trout.2001
2001-05-20	14.1	2001	140	trout	Trout.2001
2001-05-20	13.4	2001	140	trout	Trout.2001
2001-05-20	15.2	2001	140	trout	Trout.2001
2001-05-20	14.1	2001	140	trout	Trout.2001
2001-05-20	14.5	2001	140	trout	Trout.2001
2001-05-20	16.6	2001	140	trout	Trout.2001
2001-05-20	15	2001	140	trout	Trout.2001
2001-05-20	13.5	2001	140	trout	Trout.2001
2001-05-20	14.6	2001	140	trout	Trout.2001
2001-05-20	14.8	2001	140	trout	Trout.2001
2001-05-20	16	2001	140	trout	Trout.2001
2001-05-20	13.8	2001	140	trout	Trout.2001
2001-05-20	13.2	2001	140	trout	Trout.2001
2001-05-20	14.4	2001	140	trout	Trout.2001
2001-05-20	16.1	2001	140	trout	Trout.2001
2001-05-20	15.2	2001	140	trout	Trout.2001
2001-05-20	13.8	2001	140	trout	Trout.2001
2001-05-20	14.9	2001	140	trout	Trout.2001
2001-05-20	14.5	2001	140	trout	Trout.2001
2001-05-20	14.8	2001	140	trout	Trout.2001
2001-05-20	12.2	2001	140	trout	Trout.2001
2001-05-20	14	2001	140	trout	Trout.2001
2001-05-20	15	2001	140	trout	Trout.2001
2001-05-20	16.5	2001	140	trout	Trout.2001
2001-05-20	15.2	2001	140	trout	Trout.2001
2001-05-20	15.8	2001	140	trout	Trout.2001
2001-05-20	17.5	2001	140	trout	Trout.2001
2001-05-20	15.2	2001	140	trout	Trout.2001
2001-05-20	20.5	2001	140	trout	Trout.2001
2001-05-20	14.3	2001	140	trout	Trout.2001
2001-05-20	16.1	2001	140	trout	Trout.2001
2001-05-20	13.7	2001	140	trout	Trout.2001
2001-05-20	16.5	2001	140	trout	Trout.2001
2001-05-20	17.1	2001	140	trout	Trout.2001
2001-05-20	15.7	2001	140	trout	Trout.2001
2001-05-20	14.1	2001	140	trout	Trout.2001
2001-05-20	14.3	2001	140	trout	Trout.2001
2001-05-20	13.8	2001	140	trout	Trout.2001
2001-05-20	13.1	2001	140	trout	Trout.2001
2001-05-20	15.8	2001	140	trout	Trout.2001
2001-05-20	14.6	2001	140	trout	Trout.2001
2001-05-20	15.9	2001	140	trout	Trout.2001
2001-05-20	13.3	2001	140	trout	Trout.2001
2001-05-20	14.5	2001	140	trout	Trout.2001
2001-05-20	14.5	2001	140	trout	Trout.2001
2001-05-20	15.5	2001	140	trout	Trout.2001
2001-05-20	16.1	2001	140	trout	Trout.2001
2001-05-20	13.3	2001	140	trout	Trout.2001
2001-05-20	13.9	2001	140	trout	Trout.2001
2001-05-20	13.6	2001	140	trout	Trout.2001
2001-05-20	13.5	2001	140	trout	Trout.2001
2001-05-20	13.7	2001	140	trout	Trout.2001
2001-05-20	16	2001	140	trout	Trout.2001
2001-05-20	14.5	2001	140	trout	Trout.2001
2001-05-20	14.1	2001	140	trout	Trout.2001
2001-05-20	16.7	2001	140	trout	Trout.2001
2001-05-20	14.6	2001	140	trout	Trout.2001
2001-05-20	14.1	2001	140	trout	Trout.2001
2001-05-20	13	2001	140	trout	Trout.2001
2001-05-20	13.6	2001	140	trout	Trout.2001
2001-05-20	15.1	2001	140	trout	Trout.2001
2001-05-20	16.3	2001	140	trout	Trout.2001
2001-05-20	14.7	2001	140	trout	Trout.2001
2001-05-20	15.5	2001	140	trout	Trout.2001
2001-05-20	15.9	2001	140	trout	Trout.2001
2001-05-20	13.8	2001	140	trout	Trout.2001
2001-05-20	14.6	2001	140	trout	Trout.2001
2001-05-20	16	2001	140	trout	Trout.2001
2001-05-20	12.2	2001	140	trout	Trout.2001
2001-05-20	16.1	2001	140	trout	Trout.2001
2001-05-20	13.6	2001	140	trout	Trout.2001
2001-05-20	14.7	2001	140	trout	Trout.2001
2001-05-20	15.8	2001	140	trout	Trout.2001
2001-05-20	13	2001	140	trout	Trout.2001
2001-05-20	15	2001	140	trout	Trout.2001
2001-05-20	14.9	2001	140	trout	Trout.2001
2001-05-20	14.2	2001	140	trout	Trout.2001
2001-05-20	15.4	2001	140	trout	Trout.2001
2001-05-20	13.5	2001	140	trout	Trout.2001
2001-05-20	14.3	2001	140	trout	Trout.2001
2001-05-20	13.6	2001	140	trout	Trout.2001
2001-05-20	15.1	2001	140	trout	Trout.2001
2001-05-20	13.1	2001	140	trout	Trout.2001
2001-05-20	13.8	2001	140	trout	Trout.2001
2001-05-20	14.1	2001	140	trout	Trout.2001
2001-05-20	13.5	2001	140	trout	Trout.2001
2001-05-20	17.7	2001	140	trout	Trout.2001
2001-05-20	14.1	2001	140	trout	Trout.2001
2001-05-20	16.6	2001	140	trout	Trout.2001
2001-05-20	16.6	2001	140	trout	Trout.2001
2001-05-20	14.7	2001	140	trout	Trout.2001
2001-05-20	16.8	2001	140	trout	Trout.2001
2001-05-20	12.7	2001	140	trout	Trout.2001
2001-05-20	13.9	2001	140	trout	Trout.2001
2001-05-20	18	2001	140	trout	Trout.2001
2001-05-20	14.6	2001	140	trout	Trout.2001
2001-05-20	14.1	2001	140	trout	Trout.2001
2001-05-20	13.1	2001	140	trout	Trout.2001
2001-05-20	13.6	2001	140	trout	Trout.2001
2001-05-20	17	2001	140	trout	Trout.2001
2001-05-20	13.7	2001	140	trout	Trout.2001
2001-05-20	12	2001	140	trout	Trout.2001
2001-05-20	13.3	2001	140	trout	Trout.2001
2001-05-20	14.6	2001	140	trout	Trout.2001
2001-05-20	13.4	2001	140	trout	Trout.2001
2001-05-20	11.7	2001	140	trout	Trout.2001
2001-05-20	13.8	2001	140	trout	Trout.2001
2001-05-20	15	2001	140	trout	Trout.2001
2001-05-20	17.4	2001	140	trout	Trout.2001
2001-05-20	14.2	2001	140	trout	Trout.2001
2001-05-20	13.9	2001	140	trout	Trout.2001
2001-05-20	15.5	2001	140	trout	Trout.2001
2001-05-20	14.8	2001	140	trout	Trout.2001
2001-05-20	14.8	2001	140	trout	Trout.2001
2001-05-20	14.6	2001	140	trout	Trout.2001
2001-05-20	12.5	2001	140	trout	Trout.2001
2001-05-20	17.1	2001	140	trout	Trout.2001
2001-05-20	14.6	2001	140	trout	Trout.2001
2001-05-20	17.3	2001	140	trout	Trout.2001
2001-05-20	15	2001	140	trout	Trout.2001
2001-05-20	13.7	2001	140	trout	Trout.2001
2001-05-20	12.7	2001	140	trout	Trout.2001
2001-05-20	14.5	2001	140	trout	Trout.2001
2001-05-20	15.4	2001	140	trout	Trout.2001
2001-05-20	14.9	2001	140	trout	Trout.2001
2001-05-20	16.8	2001	140	trout	Trout.2001
2001-05-20	14.5	2001	140	trout	Trout.2001
2001-05-20	14.2	2001	140	trout	Trout.2001
2001-05-20	14.1	2001	140	trout	Trout.2001
2001-05-20	16.3	2001	140	trout	Trout.2001
2001-05-21	13	2001	141	trout	Trout.2001
2001-05-22	13.4	2001	142	trout	Trout.2001
2001-05-23	14.5	2001	143	trout	Trout.2001
2001-05-23	13.9	2001	143	trout	Trout.2001
2001-05-23	16.5	2001	143	trout	Trout.2001
2001-05-23	15.5	2001	143	trout	Trout.2001
2001-05-23	14.6	2001	143	trout	Trout.2001
2001-05-23	12.7	2001	143	trout	Trout.2001
2001-05-23	15	2001	143	trout	Trout.2001
2001-05-23	14.1	2001	143	trout	Trout.2001
2001-05-23	17.1	2001	143	trout	Trout.2001
2001-05-23	14.5	2001	143	trout	Trout.2001
2001-05-23	15.4	2001	143	trout	Trout.2001
2001-05-23	20.8	2001	143	trout	Trout.2001
2001-05-23	13.8	2001	143	trout	Trout.2001
2001-05-23	18.9	2001	143	trout	Trout.2001
2001-05-23	14.6	2001	143	trout	Trout.2001
2001-05-23	15.5	2001	143	trout	Trout.2001
2001-05-23	14.2	2001	143	trout	Trout.2001
2001-05-23	15.2	2001	143	trout	Trout.2001
2001-05-23	16.2	2001	143	trout	Trout.2001
2001-05-23	13.1	2001	143	trout	Trout.2001
2001-05-23	13.7	2001	143	trout	Trout.2001
2001-05-23	14.8	2001	143	trout	Trout.2001
2001-05-23	14.2	2001	143	trout	Trout.2001
2001-05-23	13.6	2001	143	trout	Trout.2001
2001-05-23	13.9	2001	143	trout	Trout.2001
2001-05-23	13	2001	143	trout	Trout.2001
2001-05-23	15.2	2001	143	trout	Trout.2001
2001-05-23	14.8	2001	143	trout	Trout.2001
2001-05-23	14.5	2001	143	trout	Trout.2001
2001-05-23	14.4	2001	143	trout	Trout.2001
2001-05-23	13.5	2001	143	trout	Trout.2001
2001-05-23	14.6	2001	143	trout	Trout.2001
2001-05-23	14.2	2001	143	trout	Trout.2001
2001-05-23	15.1	2001	143	trout	Trout.2001
2001-05-23	13.8	2001	143	trout	Trout.2001
2001-05-23	14.6	2001	143	trout	Trout.2001
2001-05-23	13.4	2001	143	trout	Trout.2001
2001-05-23	15.6	2001	143	trout	Trout.2001
2001-05-23	14.9	2001	143	trout	Trout.2001
2001-05-23	14.7	2001	143	trout	Trout.2001
2001-05-23	15	2001	143	trout	Trout.2001
2001-05-23	13.1	2001	143	trout	Trout.2001
2001-05-23	11.7	2001	143	trout	Trout.2001
2001-05-23	14.1	2001	143	trout	Trout.2001
2001-05-27	13.9	2001	147	trout	Trout.2001
2001-05-27	14.9	2001	147	trout	Trout.2001
2001-05-27	13.8	2001	147	trout	Trout.2001
2001-05-27	15.7	2001	147	trout	Trout.2001
2001-05-27	13.9	2001	147	trout	Trout.2001
2001-05-27	14.1	2001	147	trout	Trout.2001
2001-05-27	17.1	2001	147	trout	Trout.2001
2001-05-27	15.1	2001	147	trout	Trout.2001
2001-05-27	14	2001	147	trout	Trout.2001
2001-05-27	14.2	2001	147	trout	Trout.2001
2001-05-27	16.6	2001	147	trout	Trout.2001
2001-05-27	15	2001	147	trout	Trout.2001
2001-05-27	14.9	2001	147	trout	Trout.2001
2001-05-27	19.2	2001	147	trout	Trout.2001
2001-05-27	17.4	2001	147	trout	Trout.2001
2001-05-27	15.3	2001	147	trout	Trout.2001
2001-05-27	15.9	2001	147	trout	Trout.2001
2001-05-27	14.8	2001	147	trout	Trout.2001
2001-05-27	15.1	2001	147	trout	Trout.2001
2001-05-27	15.2	2001	147	trout	Trout.2001
2001-05-27	15.7	2001	147	trout	Trout.2001
2001-05-27	14.7	2001	147	trout	Trout.2001
2001-05-27	13.5	2001	147	trout	Trout.2001
2001-05-27	17.5	2001	147	trout	Trout.2001
2001-05-27	19.2	2001	147	trout	Trout.2001
2001-05-27	15.4	2001	147	trout	Trout.2001
2001-05-27	14.1	2001	147	trout	Trout.2001
2001-05-27	15.5	2001	147	trout	Trout.2001
2001-05-27	14.2	2001	147	trout	Trout.2001
2001-05-27	17.5	2001	147	trout	Trout.2001
2001-05-27	17.3	2001	147	trout	Trout.2001
2001-05-27	14.5	2001	147	trout	Trout.2001
2001-05-27	13.7	2001	147	trout	Trout.2001
2001-05-27	17.9	2001	147	trout	Trout.2001
2001-05-27	15	2001	147	trout	Trout.2001
2001-05-27	16.1	2001	147	trout	Trout.2001
2001-05-27	12.7	2001	147	trout	Trout.2001
2001-05-27	13.5	2001	147	trout	Trout.2001
2001-05-27	13.9	2001	147	trout	Trout.2001
2001-05-27	14.6	2001	147	trout	Trout.2001
2001-05-27	13.9	2001	147	trout	Trout.2001
2001-05-27	14.2	2001	147	trout	Trout.2001
2001-05-27	13.9	2001	147	trout	Trout.2001
2001-05-27	14.3	2001	147	trout	Trout.2001
2001-05-27	13.3	2001	147	trout	Trout.2001
2001-05-27	14.1	2001	147	trout	Trout.2001
2001-05-27	15.5	2001	147	trout	Trout.2001
2001-05-27	13.8	2001	147	trout	Trout.2001
2001-05-27	14.6	2001	147	trout	Trout.2001
2001-05-27	15.7	2001	147	trout	Trout.2001
2001-05-27	16.6	2001	147	trout	Trout.2001
2001-05-27	15.6	2001	147	trout	Trout.2001
2001-05-27	17.1	2001	147	trout	Trout.2001
2001-05-27	15.6	2001	147	trout	Trout.2001
2001-05-27	16.2	2001	147	trout	Trout.2001
2001-05-27	13.2	2001	147	trout	Trout.2001
2001-05-27	14	2001	147	trout	Trout.2001
2001-05-27	17.1	2001	147	trout	Trout.2001
2001-05-27	15.9	2001	147	trout	Trout.2001
2001-05-27	15.8	2001	147	trout	Trout.2001
2001-05-27	14.2	2001	147	trout	Trout.2001
2001-05-27	14.3	2001	147	trout	Trout.2001
2001-05-27	15	2001	147	trout	Trout.2001
2001-05-27	14.5	2001	147	trout	Trout.2001
2001-05-27	14	2001	147	trout	Trout.2001
2001-05-27	17.1	2001	147	trout	Trout.2001
2001-05-27	13	2001	147	trout	Trout.2001
2001-05-27	18.8	2001	147	trout	Trout.2001
2001-05-27	17.6	2001	147	trout	Trout.2001
2001-05-27	14.1	2001	147	trout	Trout.2001
2001-05-27	15.1	2001	147	trout	Trout.2001
2001-05-27	17.2	2001	147	trout	Trout.2001
2001-05-27	14.9	2001	147	trout	Trout.2001
2001-05-27	14.5	2001	147	trout	Trout.2001
2001-05-27	18.6	2001	147	trout	Trout.2001
2001-05-27	14.7	2001	147	trout	Trout.2001
2001-05-27	17.3	2001	147	trout	Trout.2001
2001-05-27	15	2001	147	trout	Trout.2001
2001-05-27	15.4	2001	147	trout	Trout.2001
2001-05-27	18.2	2001	147	trout	Trout.2001
2001-05-27	16.2	2001	147	trout	Trout.2001
2001-05-27	13.3	2001	147	trout	Trout.2001
2001-05-27	14.8	2001	147	trout	Trout.2001
2001-05-27	14.2	2001	147	trout	Trout.2001
2001-05-27	14.1	2001	147	trout	Trout.2001
2001-05-27	15	2001	147	trout	Trout.2001
2001-05-27	15.2	2001	147	trout	Trout.2001
2001-05-27	16.2	2001	147	trout	Trout.2001
2001-05-27	15.5	2001	147	trout	Trout.2001
2001-05-27	15.5	2001	147	trout	Trout.2001
2001-05-27	11.8	2001	147	trout	Trout.2001
2001-05-27	12	2001	147	trout	Trout.2001
2001-05-27	14.7	2001	147	trout	Trout.2001
2001-05-27	13.8	2001	147	trout	Trout.2001
2001-05-27	14.8	2001	147	trout	Trout.2001
2001-05-27	13.2	2001	147	trout	Trout.2001
2001-05-27	14.2	2001	147	trout	Trout.2001
2001-05-27	14.4	2001	147	trout	Trout.2001
2001-05-27	13.8	2001	147	trout	Trout.2001
2001-05-27	13.7	2001	147	trout	Trout.2001
2001-05-27	12	2001	147	trout	Trout.2001
2001-05-27	11.3	2001	147	trout	Trout.2001
2001-05-29	17.2	2001	149	trout	Trout.2001
2001-05-29	15.7	2001	149	trout	Trout.2001
2001-05-29	15.6	2001	149	trout	Trout.2001
2001-05-29	13.7	2001	149	trout	Trout.2001
2001-05-29	12.7	2001	149	trout	Trout.2001
2001-05-29	16.5	2001	149	trout	Trout.2001
2001-05-29	15.1	2001	149	trout	Trout.2001
2001-05-29	14.8	2001	149	trout	Trout.2001
2001-05-29	15.5	2001	149	trout	Trout.2001
2001-05-29	13	2001	149	trout	Trout.2001
2001-05-29	17.5	2001	149	trout	Trout.2001
2001-05-29	15.7	2001	149	trout	Trout.2001
2001-05-29	21.2	2001	149	trout	Trout.2001
2001-05-29	14.8	2001	149	trout	Trout.2001
2001-05-29	16.3	2001	149	trout	Trout.2001
2001-05-29	14.6	2001	149	trout	Trout.2001
2001-05-29	15.4	2001	149	trout	Trout.2001
2001-05-29	15.3	2001	149	trout	Trout.2001
2001-05-29	17.4	2001	149	trout	Trout.2001
2001-05-29	14.1	2001	149	trout	Trout.2001
2001-05-29	14.9	2001	149	trout	Trout.2001
2001-05-29	15.2	2001	149	trout	Trout.2001
2001-05-29	13.6	2001	149	trout	Trout.2001
2001-05-29	15.1	2001	149	trout	Trout.2001
2001-05-29	16.6	2001	149	trout	Trout.2001
2001-05-29	13.5	2001	149	trout	Trout.2001
2001-05-29	14.2	2001	149	trout	Trout.2001
2001-05-29	17.2	2001	149	trout	Trout.2001
2001-05-29	16.7	2001	149	trout	Trout.2001
2001-05-29	13.4	2001	149	trout	Trout.2001
2001-05-29	15.9	2001	149	trout	Trout.2001
2001-05-29	11.4	2001	149	trout	Trout.2001
2001-05-29	22.5	2001	149	trout	Trout.2001
2001-05-29	18.9	2001	149	trout	Trout.2001
2001-05-29	14.3	2001	149	trout	Trout.2001
2001-05-29	14.2	2001	149	trout	Trout.2001
2001-05-29	16.2	2001	149	trout	Trout.2001
2001-05-29	12.7	2001	149	trout	Trout.2001
2001-05-29	13.5	2001	149	trout	Trout.2001
2001-05-29	15	2001	149	trout	Trout.2001
2001-05-29	14.1	2001	149	trout	Trout.2001
2001-05-29	18.2	2001	149	trout	Trout.2001
2001-05-29	13.2	2001	149	trout	Trout.2001
2001-05-29	16.8	2001	149	trout	Trout.2001
2001-05-29	17.3	2001	149	trout	Trout.2001
2001-05-29	15.1	2001	149	trout	Trout.2001
2001-05-29	12.6	2001	149	trout	Trout.2001
2001-05-29	15.5	2001	149	trout	Trout.2001
2001-05-29	15.2	2001	149	trout	Trout.2001
2001-05-29	15.3	2001	149	trout	Trout.2001
2001-05-29	15.2	2001	149	trout	Trout.2001
2001-05-29	15.9	2001	149	trout	Trout.2001
2001-05-29	13.6	2001	149	trout	Trout.2001
2001-05-29	14.2	2001	149	trout	Trout.2001
2001-05-29	14.1	2001	149	trout	Trout.2001
2001-05-29	16.2	2001	149	trout	Trout.2001
2001-05-29	16.3	2001	149	trout	Trout.2001
2001-05-29	14.6	2001	149	trout	Trout.2001
2001-05-29	14.2	2001	149	trout	Trout.2001
2001-05-29	13.4	2001	149	trout	Trout.2001
2001-05-29	13.6	2001	149	trout	Trout.2001
2001-05-29	15.7	2001	149	trout	Trout.2001
2001-05-29	14.1	2001	149	trout	Trout.2001
2001-05-29	16.2	2001	149	trout	Trout.2001
2001-05-29	15	2001	149	trout	Trout.2001
2001-05-29	13.8	2001	149	trout	Trout.2001
2001-05-29	18.6	2001	149	trout	Trout.2001
2001-05-29	20.9	2001	149	trout	Trout.2001
2001-05-29	21	2001	149	trout	Trout.2001
2001-05-29	15.8	2001	149	trout	Trout.2001
2001-05-29	13.9	2001	149	trout	Trout.2001
2001-05-29	15.7	2001	149	trout	Trout.2001
2001-05-29	14	2001	149	trout	Trout.2001
2001-05-29	15.6	2001	149	trout	Trout.2001
2001-05-29	16.7	2001	149	trout	Trout.2001
2001-05-29	15	2001	149	trout	Trout.2001
2001-05-29	15	2001	149	trout	Trout.2001
2001-05-29	18.8	2001	149	trout	Trout.2001
2001-05-29	16.1	2001	149	trout	Trout.2001
2001-05-29	15.8	2001	149	trout	Trout.2001
2001-05-29	14.2	2001	149	trout	Trout.2001
2001-05-29	14.3	2001	149	trout	Trout.2001
2001-05-29	16.2	2001	149	trout	Trout.2001
2001-05-29	12.9	2001	149	trout	Trout.2001
2001-05-29	12.1	2001	149	trout	Trout.2001
2001-05-29	22	2001	149	trout	Trout.2001
2001-05-29	13.5	2001	149	trout	Trout.2001
2001-05-29	14.6	2001	149	trout	Trout.2001
2001-05-29	13	2001	149	trout	Trout.2001
2001-05-29	16.8	2001	149	trout	Trout.2001
2001-05-29	14.6	2001	149	trout	Trout.2001
2001-05-29	14.2	2001	149	trout	Trout.2001
2001-05-29	17.7	2001	149	trout	Trout.2001
2001-05-29	13.1	2001	149	trout	Trout.2001
2001-05-29	16.3	2001	149	trout	Trout.2001
2001-05-29	19.4	2001	149	trout	Trout.2001
2001-05-29	14.7	2001	149	trout	Trout.2001
2001-05-29	15.5	2001	149	trout	Trout.2001
2001-05-29	12.6	2001	149	trout	Trout.2001
2001-05-29	15.7	2001	149	trout	Trout.2001
2001-05-29	15.2	2001	149	trout	Trout.2001
2001-05-29	16.5	2001	149	trout	Trout.2001
2001-05-29	14.9	2001	149	trout	Trout.2001
2001-05-29	17.1	2001	149	trout	Trout.2001
2001-05-29	15.4	2001	149	trout	Trout.2001
2001-05-29	16.3	2001	149	trout	Trout.2001
2001-05-29	13.6	2001	149	trout	Trout.2001
2001-05-29	14.3	2001	149	trout	Trout.2001
2001-05-29	13.5	2001	149	trout	Trout.2001
2001-05-29	13.1	2001	149	trout	Trout.2001
2001-05-29	13.8	2001	149	trout	Trout.2001
2001-05-29	14.5	2001	149	trout	Trout.2001
2001-05-29	13.9	2001	149	trout	Trout.2001
2001-05-29	16.3	2001	149	trout	Trout.2001
2001-05-29	13.3	2001	149	trout	Trout.2001
2001-05-29	14.2	2001	149	trout	Trout.2001
2001-05-29	15.1	2001	149	trout	Trout.2001
2001-05-29	13.9	2001	149	trout	Trout.2001
2001-05-29	14.4	2001	149	trout	Trout.2001
2001-05-29	10	2001	149	trout	Trout.2001
2001-05-29	15.5	2001	149	trout	Trout.2001
2001-05-29	15.5	2001	149	trout	Trout.2001
2001-05-29	14	2001	149	trout	Trout.2001
2001-05-29	15.4	2001	149	trout	Trout.2001
2001-05-29	13.2	2001	149	trout	Trout.2001
2001-05-29	15.7	2001	149	trout	Trout.2001
2001-05-29	16.6	2001	149	trout	Trout.2001
2001-05-29	12.7	2001	149	trout	Trout.2001
2001-05-29	14.8	2001	149	trout	Trout.2001
2001-05-29	13.4	2001	149	trout	Trout.2001
2001-05-29	14.8	2001	149	trout	Trout.2001
2001-05-29	16.3	2001	149	trout	Trout.2001
2001-05-29	15.7	2001	149	trout	Trout.2001
2001-05-29	16.3	2001	149	trout	Trout.2001
2001-05-29	15.2	2001	149	trout	Trout.2001
2001-05-29	15.7	2001	149	trout	Trout.2001
2001-05-29	15	2001	149	trout	Trout.2001
2001-05-29	12.9	2001	149	trout	Trout.2001
2001-05-29	15.6	2001	149	trout	Trout.2001
2001-05-29	14.1	2001	149	trout	Trout.2001
2001-05-29	19.3	2001	149	trout	Trout.2001
2001-05-29	14.4	2001	149	trout	Trout.2001
2001-05-29	14.2	2001	149	trout	Trout.2001
2001-05-29	13	2001	149	trout	Trout.2001
2001-05-29	15.4	2001	149	trout	Trout.2001
2001-05-29	15.5	2001	149	trout	Trout.2001
2001-05-29	18.5	2001	149	trout	Trout.2001
2001-05-29	15.3	2001	149	trout	Trout.2001
2001-05-29	15.5	2001	149	trout	Trout.2001
2001-05-29	17.8	2001	149	trout	Trout.2001
2001-05-29	14.5	2001	149	trout	Trout.2001
2001-05-29	14.2	2001	149	trout	Trout.2001
2001-05-29	16.3	2001	149	trout	Trout.2001
2001-05-29	16	2001	149	trout	Trout.2001
2001-05-29	15.1	2001	149	trout	Trout.2001
2001-05-29	14.5	2001	149	trout	Trout.2001
2001-05-29	15.7	2001	149	trout	Trout.2001
2001-05-29	14	2001	149	trout	Trout.2001
2001-05-29	14.2	2001	149	trout	Trout.2001
2001-05-29	16.1	2001	149	trout	Trout.2001
2001-05-29	15.1	2001	149	trout	Trout.2001
2001-05-29	14	2001	149	trout	Trout.2001
2001-05-29	17.3	2001	149	trout	Trout.2001
2001-05-29	15	2001	149	trout	Trout.2001
2001-05-29	16.8	2001	149	trout	Trout.2001
2001-05-29	15.2	2001	149	trout	Trout.2001
2001-05-29	14.5	2001	149	trout	Trout.2001
2001-05-29	13.3	2001	149	trout	Trout.2001
2001-05-29	14.8	2001	149	trout	Trout.2001
2001-05-29	17.8	2001	149	trout	Trout.2001
2001-05-29	14	2001	149	trout	Trout.2001
2001-05-29	15.4	2001	149	trout	Trout.2001
2001-05-29	15.1	2001	149	trout	Trout.2001
2001-05-29	13.7	2001	149	trout	Trout.2001
2001-05-29	17.6	2001	149	trout	Trout.2001
2001-05-29	13.5	2001	149	trout	Trout.2001
2001-05-29	12.5	2001	149	trout	Trout.2001
2001-05-29	18.5	2001	149	trout	Trout.2001
2001-05-29	14	2001	149	trout	Trout.2001
2001-05-29	16.3	2001	149	trout	Trout.2001
2001-05-29	13.4	2001	149	trout	Trout.2001
2001-05-29	14.6	2001	149	trout	Trout.2001
2001-05-29	14.9	2001	149	trout	Trout.2001
2001-05-29	15.3	2001	149	trout	Trout.2001
2001-05-29	13.6	2001	149	trout	Trout.2001
2001-05-29	14.4	2001	149	trout	Trout.2001
2001-05-29	14.3	2001	149	trout	Trout.2001
2001-05-29	14.5	2001	149	trout	Trout.2001
2001-05-29	15.1	2001	149	trout	Trout.2001
2001-05-29	19	2001	149	trout	Trout.2001
2001-05-29	15.7	2001	149	trout	Trout.2001
2001-05-29	17.6	2001	149	trout	Trout.2001
2001-05-29	17.1	2001	149	trout	Trout.2001
2001-05-29	14.8	2001	149	trout	Trout.2001
2001-05-29	13.1	2001	149	trout	Trout.2001
2001-05-29	15.2	2001	149	trout	Trout.2001
2001-05-29	14.1	2001	149	trout	Trout.2001
2001-05-29	13.8	2001	149	trout	Trout.2001
2001-05-29	15.6	2001	149	trout	Trout.2001
2001-05-29	17.5	2001	149	trout	Trout.2001
2001-05-29	15.8	2001	149	trout	Trout.2001
2001-05-29	16.5	2001	149	trout	Trout.2001
2001-05-29	14.7	2001	149	trout	Trout.2001
2001-05-29	15.3	2001	149	trout	Trout.2001
2001-05-29	15.5	2001	149	trout	Trout.2001
2001-05-29	14.5	2001	149	trout	Trout.2001
2001-05-29	13.2	2001	149	trout	Trout.2001
2001-05-29	12.6	2001	149	trout	Trout.2001
2001-05-29	13.7	2001	149	trout	Trout.2001
2001-05-29	15.4	2001	149	trout	Trout.2001
2001-05-29	14.7	2001	149	trout	Trout.2001
2001-05-29	13.5	2001	149	trout	Trout.2001
2001-05-29	12.9	2001	149	trout	Trout.2001
2001-05-29	14.2	2001	149	trout	Trout.2001
2001-05-29	12.6	2001	149	trout	Trout.2001
2001-05-29	12.7	2001	149	trout	Trout.2001
2001-05-29	12.7	2001	149	trout	Trout.2001
2001-06-02	16.6	2001	153	trout	Trout.2001
2001-06-02	12.1	2001	153	trout	Trout.2001
2001-06-02	14.7	2001	153	trout	Trout.2001
2001-06-02	13	2001	153	trout	Trout.2001
2001-06-02	17.2	2001	153	trout	Trout.2001
2001-06-02	13	2001	153	trout	Trout.2001
2001-06-02	13.7	2001	153	trout	Trout.2001
2001-06-02	17.4	2001	153	trout	Trout.2001
2001-06-02	14.2	2001	153	trout	Trout.2001
2001-06-02	14.9	2001	153	trout	Trout.2001
2001-06-02	15.2	2001	153	trout	Trout.2001
2001-06-02	15.7	2001	153	trout	Trout.2001
2001-06-02	16.1	2001	153	trout	Trout.2001
2001-06-02	17.2	2001	153	trout	Trout.2001
2001-06-02	14.5	2001	153	trout	Trout.2001
2001-06-02	15.8	2001	153	trout	Trout.2001
2001-06-02	15.6	2001	153	trout	Trout.2001
2001-06-02	13.7	2001	153	trout	Trout.2001
2001-06-02	14.9	2001	153	trout	Trout.2001
2001-06-02	13.3	2001	153	trout	Trout.2001
2001-06-02	15.4	2001	153	trout	Trout.2001
2001-06-02	14.2	2001	153	trout	Trout.2001
2001-06-02	12.9	2001	153	trout	Trout.2001
2001-06-02	15.9	2001	153	trout	Trout.2001
2001-06-02	16.1	2001	153	trout	Trout.2001
2001-06-02	13	2001	153	trout	Trout.2001
2001-06-02	16.7	2001	153	trout	Trout.2001
2001-06-02	14.9	2001	153	trout	Trout.2001
2001-06-02	15.6	2001	153	trout	Trout.2001
2001-06-02	17.9	2001	153	trout	Trout.2001
2001-06-02	14.6	2001	153	trout	Trout.2001
2001-06-02	14.1	2001	153	trout	Trout.2001
2001-06-02	15.6	2001	153	trout	Trout.2001
2001-06-02	16.5	2001	153	trout	Trout.2001
2001-06-02	10.6	2001	153	trout	Trout.2001
2001-06-02	11.8	2001	153	trout	Trout.2001
2001-06-02	15.1	2001	153	trout	Trout.2001
2001-06-02	15.2	2001	153	trout	Trout.2001
2001-06-02	15.7	2001	153	trout	Trout.2001
2001-06-02	19.1	2001	153	trout	Trout.2001
2001-06-02	15.2	2001	153	trout	Trout.2001
2001-06-02	13.9	2001	153	trout	Trout.2001
2001-06-02	12.5	2001	153	trout	Trout.2001
2001-06-02	15.1	2001	153	trout	Trout.2001
2001-06-02	15.9	2001	153	trout	Trout.2001
2001-06-02	13.2	2001	153	trout	Trout.2001
2001-06-02	13	2001	153	trout	Trout.2001
2001-06-02	18	2001	153	trout	Trout.2001
2001-06-02	17.1	2001	153	trout	Trout.2001
2001-06-02	15.7	2001	153	trout	Trout.2001
2001-06-02	13.3	2001	153	trout	Trout.2001
2001-06-02	15.2	2001	153	trout	Trout.2001
2001-06-02	12.4	2001	153	trout	Trout.2001
2001-06-02	15	2001	153	trout	Trout.2001
2001-06-02	14.4	2001	153	trout	Trout.2001
2001-06-02	14.1	2001	153	trout	Trout.2001
2001-06-02	13.1	2001	153	trout	Trout.2001
2001-06-02	14.8	2001	153	trout	Trout.2001
2001-06-02	14.5	2001	153	trout	Trout.2001
2001-06-02	13.4	2001	153	trout	Trout.2001
2001-06-02	13	2001	153	trout	Trout.2001
2001-06-02	14.4	2001	153	trout	Trout.2001
2001-06-02	14.7	2001	153	trout	Trout.2001
2001-06-02	14.1	2001	153	trout	Trout.2001
2001-06-02	15.3	2001	153	trout	Trout.2001
2001-06-02	14.1	2001	153	trout	Trout.2001
2001-06-02	13.7	2001	153	trout	Trout.2001
2001-06-02	16.7	2001	153	trout	Trout.2001
2001-06-02	13	2001	153	trout	Trout.2001
2001-06-02	13.5	2001	153	trout	Trout.2001
2001-06-02	14.2	2001	153	trout	Trout.2001
2001-06-02	14.2	2001	153	trout	Trout.2001
2001-06-02	14.2	2001	153	trout	Trout.2001
2001-06-02	13.7	2001	153	trout	Trout.2001
2001-06-02	13.2	2001	153	trout	Trout.2001
2001-06-02	13.8	2001	153	trout	Trout.2001
2001-06-02	15.3	2001	153	trout	Trout.2001
2001-06-02	12.7	2001	153	trout	Trout.2001
2001-06-02	14.2	2001	153	trout	Trout.2001
2001-06-02	15.1	2001	153	trout	Trout.2001
2001-06-02	15.4	2001	153	trout	Trout.2001
2001-06-02	14.2	2001	153	trout	Trout.2001
2001-06-02	14.6	2001	153	trout	Trout.2001
2001-06-02	14.4	2001	153	trout	Trout.2001
2001-06-02	13.5	2001	153	trout	Trout.2001
2001-06-02	14.3	2001	153	trout	Trout.2001
2001-06-02	15.7	2001	153	trout	Trout.2001
2001-06-02	14	2001	153	trout	Trout.2001
2001-06-02	13.1	2001	153	trout	Trout.2001
2001-06-02	13.7	2001	153	trout	Trout.2001
2001-06-02	14.9	2001	153	trout	Trout.2001
2001-06-02	13.8	2001	153	trout	Trout.2001
2001-06-02	13.2	2001	153	trout	Trout.2001
2001-06-02	13.7	2001	153	trout	Trout.2001
2001-06-02	14.1	2001	153	trout	Trout.2001
2001-06-02	12.8	2001	153	trout	Trout.2001
2001-06-04	15.7	2001	155	trout	Trout.2001
2001-06-04	13	2001	155	trout	Trout.2001
2001-06-04	14.3	2001	155	trout	Trout.2001
2001-06-04	14.4	2001	155	trout	Trout.2001
2001-06-04	16.3	2001	155	trout	Trout.2001
2001-06-04	16.4	2001	155	trout	Trout.2001
2001-06-04	13.1	2001	155	trout	Trout.2001
2001-06-04	13.7	2001	155	trout	Trout.2001
2001-06-04	13.6	2001	155	trout	Trout.2001
2001-06-04	13.3	2001	155	trout	Trout.2001
2001-06-04	12.9	2001	155	trout	Trout.2001
2001-06-04	14.6	2001	155	trout	Trout.2001
2001-06-04	13.5	2001	155	trout	Trout.2001
2001-06-04	13	2001	155	trout	Trout.2001
2001-06-06	16	2001	157	trout	Trout.2001
2001-06-06	15.6	2001	157	trout	Trout.2001
2001-06-06	16.5	2001	157	trout	Trout.2001
2001-06-06	15.1	2001	157	trout	Trout.2001
2001-06-06	17.2	2001	157	trout	Trout.2001
2001-06-08	19.7	2001	159	trout	Trout.2001
2001-06-08	17.5	2001	159	trout	Trout.2001
2001-06-08	14.2	2001	159	trout	Trout.2001
2001-06-08	14.6	2001	159	trout	Trout.2001
2001-06-08	14.5	2001	159	trout	Trout.2001
2001-06-08	14.8	2001	159	trout	Trout.2001
2001-06-08	13.3	2001	159	trout	Trout.2001
2001-06-08	16.7	2001	159	trout	Trout.2001
2001-06-08	13.5	2001	159	trout	Trout.2001
2001-06-08	12.7	2001	159	trout	Trout.2001
2001-06-08	14.2	2001	159	trout	Trout.2001
2001-06-08	14.7	2001	159	trout	Trout.2001
2001-06-08	14.7	2001	159	trout	Trout.2001
2001-06-17	24.5	2001	168	trout	Trout.2001
2001-06-17	20	2001	168	trout	Trout.2001
2001-06-17	16.3	2001	168	trout	Trout.2001
2001-06-17	13.5	2001	168	trout	Trout.2001
2001-06-17	16.3	2001	168	trout	Trout.2001
2001-06-17	15.5	2001	168	trout	Trout.2001
2001-06-17	12.5	2001	168	trout	Trout.2001
2001-06-17	12.4	2001	168	trout	Trout.2001
2001-06-17	12.7	2001	168	trout	Trout.2001
2001-06-30	14.7	2001	181	trout	Trout.2001
2002-04-04	13.5	2002	94	trout	Trout.2002
2002-04-04	15.5	2002	94	trout	Trout.2002
2002-04-04	15.2	2002	94	trout	Trout.2002
2002-04-04	14.7	2002	94	trout	Trout.2002
2002-04-05	13.8	2002	95	trout	Trout.2002
2002-04-05	12.5	2002	95	trout	Trout.2002
2002-04-22	19.7	2002	112	trout	Trout.2002
2002-04-22	18.8	2002	112	trout	Trout.2002
2002-04-22	23	2002	112	trout	Trout.2002
2002-04-22	16.7	2002	112	trout	Trout.2002
2002-04-22	18.1	2002	112	trout	Trout.2002
2002-04-22	19.2	2002	112	trout	Trout.2002
2002-04-22	25.7	2002	112	trout	Trout.2002
2002-04-22	14.6	2002	112	trout	Trout.2002
2002-04-22	17.3	2002	112	trout	Trout.2002
2002-04-22	17.3	2002	112	trout	Trout.2002
2002-04-22	18.5	2002	112	trout	Trout.2002
2002-04-22	19.8	2002	112	trout	Trout.2002
2002-04-22	16	2002	112	trout	Trout.2002
2002-04-22	18.6	2002	112	trout	Trout.2002
2002-04-22	15.4	2002	112	trout	Trout.2002
2002-04-22	14.6	2002	112	trout	Trout.2002
2002-04-22	16.7	2002	112	trout	Trout.2002
2002-04-22	9.4	2002	112	trout	Trout.2002
2002-04-23	16.1	2002	113	trout	Trout.2002
2002-04-23	21.2	2002	113	trout	Trout.2002
2002-04-23	20.1	2002	113	trout	Trout.2002
2002-04-23	18.6	2002	113	trout	Trout.2002
2002-04-23	16.3	2002	113	trout	Trout.2002
2002-04-23	15.4	2002	113	trout	Trout.2002
2002-04-23	15.8	2002	113	trout	Trout.2002
2002-04-23	17.4	2002	113	trout	Trout.2002
2002-04-23	15.7	2002	113	trout	Trout.2002
2002-04-23	14.5	2002	113	trout	Trout.2002
2002-04-23	17.9	2002	113	trout	Trout.2002
2002-04-23	17.1	2002	113	trout	Trout.2002
2002-04-23	14	2002	113	trout	Trout.2002
2002-04-23	14.3	2002	113	trout	Trout.2002
2002-04-23	17	2002	113	trout	Trout.2002
2002-04-23	16.4	2002	113	trout	Trout.2002
2002-04-23	15.3	2002	113	trout	Trout.2002
2002-04-23	16.5	2002	113	trout	Trout.2002
2002-04-23	16.7	2002	113	trout	Trout.2002
2002-04-23	16.2	2002	113	trout	Trout.2002
2002-04-23	17.7	2002	113	trout	Trout.2002
2002-04-23	14.9	2002	113	trout	Trout.2002
2002-04-23	19.9	2002	113	trout	Trout.2002
2002-04-23	15.1	2002	113	trout	Trout.2002
2002-04-23	13.8	2002	113	trout	Trout.2002
2002-04-23	15.5	2002	113	trout	Trout.2002
2002-04-23	16.6	2002	113	trout	Trout.2002
2002-04-23	14.9	2002	113	trout	Trout.2002
2002-04-23	17	2002	113	trout	Trout.2002
2002-04-23	12.1	2002	113	trout	Trout.2002
2002-04-23	15.7	2002	113	trout	Trout.2002
2002-04-23	15.8	2002	113	trout	Trout.2002
2002-04-23	17.1	2002	113	trout	Trout.2002
2002-04-23	12.6	2002	113	trout	Trout.2002
2002-04-23	14	2002	113	trout	Trout.2002
2002-04-23	14.7	2002	113	trout	Trout.2002
2002-04-23	15	2002	113	trout	Trout.2002
2002-04-23	12.6	2002	113	trout	Trout.2002
2002-04-23	19.2	2002	113	trout	Trout.2002
2002-04-23	16.8	2002	113	trout	Trout.2002
2002-04-23	16.3	2002	113	trout	Trout.2002
2002-04-23	13.6	2002	113	trout	Trout.2002
2002-04-23	13.2	2002	113	trout	Trout.2002
2002-04-23	14.6	2002	113	trout	Trout.2002
2002-04-23	17.1	2002	113	trout	Trout.2002
2002-04-23	17	2002	113	trout	Trout.2002
2002-04-23	16.1	2002	113	trout	Trout.2002
2002-04-23	13.3	2002	113	trout	Trout.2002
2002-04-23	14.4	2002	113	trout	Trout.2002
2002-04-23	16.2	2002	113	trout	Trout.2002
2002-04-23	11.4	2002	113	trout	Trout.2002
2002-04-23	10.4	2002	113	trout	Trout.2002
2002-04-24	15.9	2002	114	trout	Trout.2002
2002-04-24	12.6	2002	114	trout	Trout.2002
2002-04-24	15.9	2002	114	trout	Trout.2002
2002-04-24	16.4	2002	114	trout	Trout.2002
2002-04-24	15	2002	114	trout	Trout.2002
2002-04-24	13.9	2002	114	trout	Trout.2002
2002-04-24	21.7	2002	114	trout	Trout.2002
2002-04-24	14.2	2002	114	trout	Trout.2002
2002-04-24	14.7	2002	114	trout	Trout.2002
2002-04-24	15.1	2002	114	trout	Trout.2002
2002-04-24	18.4	2002	114	trout	Trout.2002
2002-04-24	18.7	2002	114	trout	Trout.2002
2002-04-24	17.9	2002	114	trout	Trout.2002
2002-04-24	10.4	2002	114	trout	Trout.2002
2002-04-24	16	2002	114	trout	Trout.2002
2002-04-24	16.2	2002	114	trout	Trout.2002
2002-04-24	16.1	2002	114	trout	Trout.2002
2002-04-24	15.5	2002	114	trout	Trout.2002
2002-04-24	15.3	2002	114	trout	Trout.2002
2002-04-24	14	2002	114	trout	Trout.2002
2002-04-24	12.3	2002	114	trout	Trout.2002
2002-04-24	16.9	2002	114	trout	Trout.2002
2002-04-24	15.3	2002	114	trout	Trout.2002
2002-04-24	13.3	2002	114	trout	Trout.2002
2002-04-24	14.5	2002	114	trout	Trout.2002
2002-04-24	14.5	2002	114	trout	Trout.2002
2002-04-24	15.6	2002	114	trout	Trout.2002
2002-04-24	15.7	2002	114	trout	Trout.2002
2002-04-24	13.6	2002	114	trout	Trout.2002
2002-04-24	13.5	2002	114	trout	Trout.2002
2002-04-24	12.7	2002	114	trout	Trout.2002
2002-04-24	14.5	2002	114	trout	Trout.2002
2002-04-24	11.6	2002	114	trout	Trout.2002
2002-04-24	14.7	2002	114	trout	Trout.2002
2002-04-24	10	2002	114	trout	Trout.2002
2002-04-24	10.3	2002	114	trout	Trout.2002
2002-04-27	15.1	2002	117	trout	Trout.2002
2002-04-27	18	2002	117	trout	Trout.2002
2002-04-27	18.5	2002	117	trout	Trout.2002
2002-04-27	11.5	2002	117	trout	Trout.2002
2002-04-27	14.1	2002	117	trout	Trout.2002
2002-04-27	15.6	2002	117	trout	Trout.2002
2002-04-27	17.6	2002	117	trout	Trout.2002
2002-04-27	12	2002	117	trout	Trout.2002
2002-04-27	13.8	2002	117	trout	Trout.2002
2002-04-27	15.7	2002	117	trout	Trout.2002
2002-04-27	13.5	2002	117	trout	Trout.2002
2002-04-27	14.4	2002	117	trout	Trout.2002
2002-04-27	13.5	2002	117	trout	Trout.2002
2002-04-27	13.1	2002	117	trout	Trout.2002
2002-04-27	12.5	2002	117	trout	Trout.2002
2002-05-02	17.7	2002	122	trout	Trout.2002
2002-05-02	20	2002	122	trout	Trout.2002
2002-05-02	16.1	2002	122	trout	Trout.2002
2002-05-02	17.6	2002	122	trout	Trout.2002
2002-05-02	19.2	2002	122	trout	Trout.2002
2002-05-02	19.1	2002	122	trout	Trout.2002
2002-05-02	19.8	2002	122	trout	Trout.2002
2002-05-02	14.9	2002	122	trout	Trout.2002
2002-05-02	17.3	2002	122	trout	Trout.2002
2002-05-02	16.7	2002	122	trout	Trout.2002
2002-05-02	20.2	2002	122	trout	Trout.2002
2002-05-02	14.5	2002	122	trout	Trout.2002
2002-05-02	15	2002	122	trout	Trout.2002
2002-05-02	17.6	2002	122	trout	Trout.2002
2002-05-02	13	2002	122	trout	Trout.2002
2002-05-02	13.1	2002	122	trout	Trout.2002
2002-05-02	14.7	2002	122	trout	Trout.2002
2002-05-02	15.6	2002	122	trout	Trout.2002
2002-05-02	15.7	2002	122	trout	Trout.2002
2002-05-02	16	2002	122	trout	Trout.2002
2002-05-02	15.8	2002	122	trout	Trout.2002
2002-05-02	17.1	2002	122	trout	Trout.2002
2002-05-02	14.6	2002	122	trout	Trout.2002
2002-05-02	19.6	2002	122	trout	Trout.2002
2002-05-02	14.1	2002	122	trout	Trout.2002
2002-05-02	16.5	2002	122	trout	Trout.2002
2002-05-02	13.3	2002	122	trout	Trout.2002
2002-05-02	14.2	2002	122	trout	Trout.2002
2002-05-02	13.7	2002	122	trout	Trout.2002
2002-05-02	14	2002	122	trout	Trout.2002
2002-05-02	15	2002	122	trout	Trout.2002
2002-05-02	15.6	2002	122	trout	Trout.2002
2002-05-02	14.5	2002	122	trout	Trout.2002
2002-05-02	15.1	2002	122	trout	Trout.2002
2002-05-02	14.7	2002	122	trout	Trout.2002
2002-05-02	16.1	2002	122	trout	Trout.2002
2002-05-02	14.1	2002	122	trout	Trout.2002
2002-05-02	13.7	2002	122	trout	Trout.2002
2002-05-02	14.8	2002	122	trout	Trout.2002
2002-05-02	15.1	2002	122	trout	Trout.2002
2002-05-02	13.2	2002	122	trout	Trout.2002
2002-05-02	15.6	2002	122	trout	Trout.2002
2002-05-02	15	2002	122	trout	Trout.2002
2002-05-02	14.6	2002	122	trout	Trout.2002
2002-05-02	16.2	2002	122	trout	Trout.2002
2002-05-02	14.7	2002	122	trout	Trout.2002
2002-05-02	13.3	2002	122	trout	Trout.2002
2002-05-02	13.8	2002	122	trout	Trout.2002
2002-05-02	10.2	2002	122	trout	Trout.2002
2002-05-02	15	2002	122	trout	Trout.2002
2002-05-02	13.3	2002	122	trout	Trout.2002
2002-05-02	13	2002	122	trout	Trout.2002
2002-05-02	12.5	2002	122	trout	Trout.2002
2002-05-02	12.9	2002	122	trout	Trout.2002
2002-05-03	15	2002	123	trout	Trout.2002
2002-05-03	14.7	2002	123	trout	Trout.2002
2002-05-03	16.7	2002	123	trout	Trout.2002
2002-05-03	23	2002	123	trout	Trout.2002
2002-05-03	10.6	2002	123	trout	Trout.2002
2002-05-03	13.2	2002	123	trout	Trout.2002
2002-05-03	13.1	2002	123	trout	Trout.2002
2002-05-03	14.5	2002	123	trout	Trout.2002
2002-05-03	14.5	2002	123	trout	Trout.2002
2002-05-03	13.3	2002	123	trout	Trout.2002
2002-05-03	14.9	2002	123	trout	Trout.2002
2002-05-03	14	2002	123	trout	Trout.2002
2002-05-03	16.9	2002	123	trout	Trout.2002
2002-05-03	14.6	2002	123	trout	Trout.2002
2002-05-03	16.7	2002	123	trout	Trout.2002
2002-05-03	18.2	2002	123	trout	Trout.2002
2002-05-03	13.8	2002	123	trout	Trout.2002
2002-05-03	15.1	2002	123	trout	Trout.2002
2002-05-03	15.2	2002	123	trout	Trout.2002
2002-05-03	12.4	2002	123	trout	Trout.2002
2002-05-03	21.5	2002	123	trout	Trout.2002
2002-05-03	19.1	2002	123	trout	Trout.2002
2002-05-03	17	2002	123	trout	Trout.2002
2002-05-03	16.7	2002	123	trout	Trout.2002
2002-05-03	15.1	2002	123	trout	Trout.2002
2002-05-03	16.5	2002	123	trout	Trout.2002
2002-05-03	13.2	2002	123	trout	Trout.2002
2002-05-03	20.7	2002	123	trout	Trout.2002
2002-05-03	17.2	2002	123	trout	Trout.2002
2002-05-03	15.3	2002	123	trout	Trout.2002
2002-05-03	14.2	2002	123	trout	Trout.2002
2002-05-03	17	2002	123	trout	Trout.2002
2002-05-03	16.4	2002	123	trout	Trout.2002
2002-05-03	17.5	2002	123	trout	Trout.2002
2002-05-03	14	2002	123	trout	Trout.2002
2002-05-03	15.3	2002	123	trout	Trout.2002
2002-05-03	17.2	2002	123	trout	Trout.2002
2002-05-03	16.2	2002	123	trout	Trout.2002
2002-05-03	15.2	2002	123	trout	Trout.2002
2002-05-03	14.7	2002	123	trout	Trout.2002
2002-05-03	21.5	2002	123	trout	Trout.2002
2002-05-03	16.5	2002	123	trout	Trout.2002
2002-05-03	12	2002	123	trout	Trout.2002
2002-05-03	17	2002	123	trout	Trout.2002
2002-05-03	14	2002	123	trout	Trout.2002
2002-05-03	14.5	2002	123	trout	Trout.2002
2002-05-03	18	2002	123	trout	Trout.2002
2002-05-03	15	2002	123	trout	Trout.2002
2002-05-03	13.9	2002	123	trout	Trout.2002
2002-05-03	13.6	2002	123	trout	Trout.2002
2002-05-08	15.5	2002	128	trout	Trout.2002
2002-05-08	18.3	2002	128	trout	Trout.2002
2002-05-08	21.2	2002	128	trout	Trout.2002
2002-05-08	18.6	2002	128	trout	Trout.2002
2002-05-08	16.9	2002	128	trout	Trout.2002
2002-05-08	13.7	2002	128	trout	Trout.2002
2002-05-08	16.3	2002	128	trout	Trout.2002
2002-05-08	16.6	2002	128	trout	Trout.2002
2002-05-08	16.2	2002	128	trout	Trout.2002
2002-05-08	15.2	2002	128	trout	Trout.2002
2002-05-08	12.4	2002	128	trout	Trout.2002
2002-05-08	14.3	2002	128	trout	Trout.2002
2002-05-08	17.6	2002	128	trout	Trout.2002
2002-05-08	16.9	2002	128	trout	Trout.2002
2002-05-08	14.9	2002	128	trout	Trout.2002
2002-05-08	13.1	2002	128	trout	Trout.2002
2002-05-08	15.8	2002	128	trout	Trout.2002
2002-05-08	13.5	2002	128	trout	Trout.2002
2002-05-08	14.4	2002	128	trout	Trout.2002
2002-05-08	19.1	2002	128	trout	Trout.2002
2002-05-08	16.4	2002	128	trout	Trout.2002
2002-05-08	15.9	2002	128	trout	Trout.2002
2002-05-08	15.4	2002	128	trout	Trout.2002
2002-05-08	17.6	2002	128	trout	Trout.2002
2002-05-08	16.2	2002	128	trout	Trout.2002
2002-05-08	14.1	2002	128	trout	Trout.2002
2002-05-08	16.1	2002	128	trout	Trout.2002
2002-05-08	15.3	2002	128	trout	Trout.2002
2002-05-08	15.6	2002	128	trout	Trout.2002
2002-05-08	19.7	2002	128	trout	Trout.2002
2002-05-08	16.1	2002	128	trout	Trout.2002
2002-05-08	14.1	2002	128	trout	Trout.2002
2002-05-08	13.8	2002	128	trout	Trout.2002
2002-05-08	15.1	2002	128	trout	Trout.2002
2002-05-08	13	2002	128	trout	Trout.2002
2002-05-08	14.5	2002	128	trout	Trout.2002
2002-05-08	13.3	2002	128	trout	Trout.2002
2002-05-08	17	2002	128	trout	Trout.2002
2002-05-08	17	2002	128	trout	Trout.2002
2002-05-08	16.1	2002	128	trout	Trout.2002
2002-05-08	15.9	2002	128	trout	Trout.2002
2002-05-08	16.1	2002	128	trout	Trout.2002
2002-05-08	16.6	2002	128	trout	Trout.2002
2002-05-08	17.5	2002	128	trout	Trout.2002
2002-05-08	15.5	2002	128	trout	Trout.2002
2002-05-08	17	2002	128	trout	Trout.2002
2002-05-08	14.3	2002	128	trout	Trout.2002
2002-05-08	14.6	2002	128	trout	Trout.2002
2002-05-08	12.9	2002	128	trout	Trout.2002
2002-05-08	14.1	2002	128	trout	Trout.2002
2002-05-08	14.5	2002	128	trout	Trout.2002
2002-05-08	12.7	2002	128	trout	Trout.2002
2002-05-08	15.2	2002	128	trout	Trout.2002
2002-05-08	15.1	2002	128	trout	Trout.2002
2002-05-08	14.7	2002	128	trout	Trout.2002
2002-05-08	11.6	2002	128	trout	Trout.2002
2002-05-08	14.7	2002	128	trout	Trout.2002
2002-05-08	17	2002	128	trout	Trout.2002
2002-05-08	17	2002	128	trout	Trout.2002
2002-05-08	15.7	2002	128	trout	Trout.2002
2002-05-08	16.1	2002	128	trout	Trout.2002
2002-05-08	14.7	2002	128	trout	Trout.2002
2002-05-08	14.6	2002	128	trout	Trout.2002
2002-05-08	16.6	2002	128	trout	Trout.2002
2002-05-08	14.6	2002	128	trout	Trout.2002
2002-05-08	15	2002	128	trout	Trout.2002
2002-05-08	16.3	2002	128	trout	Trout.2002
2002-05-08	13.2	2002	128	trout	Trout.2002
2002-05-08	13.7	2002	128	trout	Trout.2002
2002-05-08	15.7	2002	128	trout	Trout.2002
2002-05-08	15.1	2002	128	trout	Trout.2002
2002-05-08	14.6	2002	128	trout	Trout.2002
2002-05-08	17.7	2002	128	trout	Trout.2002
2002-05-08	16.4	2002	128	trout	Trout.2002
2002-05-08	14.6	2002	128	trout	Trout.2002
2002-05-08	15.1	2002	128	trout	Trout.2002
2002-05-08	20.4	2002	128	trout	Trout.2002
2002-05-08	14.5	2002	128	trout	Trout.2002
2002-05-08	15.9	2002	128	trout	Trout.2002
2002-05-08	18.8	2002	128	trout	Trout.2002
2002-05-08	20.2	2002	128	trout	Trout.2002
2002-05-08	16.6	2002	128	trout	Trout.2002
2002-05-08	13	2002	128	trout	Trout.2002
2002-05-08	14.3	2002	128	trout	Trout.2002
2002-05-08	15.6	2002	128	trout	Trout.2002
2002-05-08	15.1	2002	128	trout	Trout.2002
2002-05-08	14.7	2002	128	trout	Trout.2002
2002-05-08	15.5	2002	128	trout	Trout.2002
2002-05-08	14.7	2002	128	trout	Trout.2002
2002-05-08	16.2	2002	128	trout	Trout.2002
2002-05-08	14.6	2002	128	trout	Trout.2002
2002-05-08	13.6	2002	128	trout	Trout.2002
2002-05-08	14.7	2002	128	trout	Trout.2002
2002-05-08	15.9	2002	128	trout	Trout.2002
2002-05-08	14.5	2002	128	trout	Trout.2002
2002-05-08	13.9	2002	128	trout	Trout.2002
2002-05-08	15.2	2002	128	trout	Trout.2002
2002-05-08	14.2	2002	128	trout	Trout.2002
2002-05-08	17.8	2002	128	trout	Trout.2002
2002-05-08	16.3	2002	128	trout	Trout.2002
2002-05-08	13.1	2002	128	trout	Trout.2002
2002-05-08	14.5	2002	128	trout	Trout.2002
2002-05-08	15.5	2002	128	trout	Trout.2002
2002-05-08	14.7	2002	128	trout	Trout.2002
2002-05-08	14.3	2002	128	trout	Trout.2002
2002-05-08	13.5	2002	128	trout	Trout.2002
2002-05-08	15.6	2002	128	trout	Trout.2002
2002-05-08	15.8	2002	128	trout	Trout.2002
2002-05-08	15.6	2002	128	trout	Trout.2002
2002-05-08	14.3	2002	128	trout	Trout.2002
2002-05-08	14.9	2002	128	trout	Trout.2002
2002-05-08	16	2002	128	trout	Trout.2002
2002-05-08	17	2002	128	trout	Trout.2002
2002-05-08	15.3	2002	128	trout	Trout.2002
2002-05-08	15	2002	128	trout	Trout.2002
2002-05-08	14.9	2002	128	trout	Trout.2002
2002-05-08	13.3	2002	128	trout	Trout.2002
2002-05-08	12.8	2002	128	trout	Trout.2002
2002-05-08	15.5	2002	128	trout	Trout.2002
2002-05-08	18.6	2002	128	trout	Trout.2002
2002-05-08	16.7	2002	128	trout	Trout.2002
2002-05-08	14.3	2002	128	trout	Trout.2002
2002-05-08	12.7	2002	128	trout	Trout.2002
2002-05-08	13.5	2002	128	trout	Trout.2002
2002-05-08	13.9	2002	128	trout	Trout.2002
2002-05-08	16.3	2002	128	trout	Trout.2002
2002-05-08	19.3	2002	128	trout	Trout.2002
2002-05-08	13.5	2002	128	trout	Trout.2002
2002-05-08	13.8	2002	128	trout	Trout.2002
2002-05-08	18	2002	128	trout	Trout.2002
2002-05-08	15.3	2002	128	trout	Trout.2002
2002-05-08	14.1	2002	128	trout	Trout.2002
2002-05-08	14.1	2002	128	trout	Trout.2002
2002-05-08	16.4	2002	128	trout	Trout.2002
2002-05-08	15	2002	128	trout	Trout.2002
2002-05-08	15.7	2002	128	trout	Trout.2002
2002-05-08	14.7	2002	128	trout	Trout.2002
2002-05-08	14.3	2002	128	trout	Trout.2002
2002-05-08	13.9	2002	128	trout	Trout.2002
2002-05-08	14.2	2002	128	trout	Trout.2002
2002-05-08	14.5	2002	128	trout	Trout.2002
2002-05-08	14.6	2002	128	trout	Trout.2002
2002-05-08	14.4	2002	128	trout	Trout.2002
2002-05-08	13.5	2002	128	trout	Trout.2002
2002-05-08	15.7	2002	128	trout	Trout.2002
2002-05-08	15.6	2002	128	trout	Trout.2002
2002-05-08	16.7	2002	128	trout	Trout.2002
2002-05-08	15.4	2002	128	trout	Trout.2002
2002-05-08	15.6	2002	128	trout	Trout.2002
2002-05-08	17.2	2002	128	trout	Trout.2002
2002-05-08	14.6	2002	128	trout	Trout.2002
2002-05-08	14.1	2002	128	trout	Trout.2002
2002-05-08	16.2	2002	128	trout	Trout.2002
2002-05-08	15	2002	128	trout	Trout.2002
2002-05-08	11.8	2002	128	trout	Trout.2002
2002-05-08	15.6	2002	128	trout	Trout.2002
2002-05-08	16.3	2002	128	trout	Trout.2002
2002-05-08	17	2002	128	trout	Trout.2002
2002-05-08	16.7	2002	128	trout	Trout.2002
2002-05-08	14.5	2002	128	trout	Trout.2002
2002-05-08	14.9	2002	128	trout	Trout.2002
2002-05-08	16.4	2002	128	trout	Trout.2002
2002-05-08	15.2	2002	128	trout	Trout.2002
2002-05-08	15	2002	128	trout	Trout.2002
2002-05-08	16.9	2002	128	trout	Trout.2002
2002-05-08	14.5	2002	128	trout	Trout.2002
2002-05-08	13.7	2002	128	trout	Trout.2002
2002-05-08	14.1	2002	128	trout	Trout.2002
2002-05-09	18.8	2002	129	trout	Trout.2002
2002-05-09	16.4	2002	129	trout	Trout.2002
2002-05-09	14.6	2002	129	trout	Trout.2002
2002-05-09	14.1	2002	129	trout	Trout.2002
2002-05-09	13.5	2002	129	trout	Trout.2002
2002-05-09	14	2002	129	trout	Trout.2002
2002-05-09	15.7	2002	129	trout	Trout.2002
2002-05-09	14.9	2002	129	trout	Trout.2002
2002-05-09	15.3	2002	129	trout	Trout.2002
2002-05-09	15.8	2002	129	trout	Trout.2002
2002-05-09	16.7	2002	129	trout	Trout.2002
2002-05-09	15.9	2002	129	trout	Trout.2002
2002-05-09	14.5	2002	129	trout	Trout.2002
2002-05-09	14.9	2002	129	trout	Trout.2002
2002-05-09	14.6	2002	129	trout	Trout.2002
2002-05-09	16.8	2002	129	trout	Trout.2002
2002-05-09	15.1	2002	129	trout	Trout.2002
2002-05-09	18	2002	129	trout	Trout.2002
2002-05-09	15.5	2002	129	trout	Trout.2002
2002-05-09	15	2002	129	trout	Trout.2002
2002-05-09	18.5	2002	129	trout	Trout.2002
2002-05-09	16	2002	129	trout	Trout.2002
2002-05-09	15.8	2002	129	trout	Trout.2002
2002-05-09	14.9	2002	129	trout	Trout.2002
2002-05-09	16	2002	129	trout	Trout.2002
2002-05-09	16.6	2002	129	trout	Trout.2002
2002-05-09	15.7	2002	129	trout	Trout.2002
2002-05-09	15	2002	129	trout	Trout.2002
2002-05-09	12.9	2002	129	trout	Trout.2002
2002-05-09	14.4	2002	129	trout	Trout.2002
2002-05-09	13.1	2002	129	trout	Trout.2002
2002-05-09	13.8	2002	129	trout	Trout.2002
2002-05-09	14.9	2002	129	trout	Trout.2002
2002-05-09	11.4	2002	129	trout	Trout.2002
2002-05-09	18.2	2002	129	trout	Trout.2002
2002-05-09	15.6	2002	129	trout	Trout.2002
2002-05-09	15.2	2002	129	trout	Trout.2002
2002-05-09	20.1	2002	129	trout	Trout.2002
2002-05-09	15.5	2002	129	trout	Trout.2002
2002-05-09	18.5	2002	129	trout	Trout.2002
2002-05-09	13.8	2002	129	trout	Trout.2002
2002-05-09	15.4	2002	129	trout	Trout.2002
2002-05-09	16	2002	129	trout	Trout.2002
2002-05-09	15.6	2002	129	trout	Trout.2002
2002-05-09	15.6	2002	129	trout	Trout.2002
2002-05-09	14.4	2002	129	trout	Trout.2002
2002-05-09	14.2	2002	129	trout	Trout.2002
2002-05-09	15	2002	129	trout	Trout.2002
2002-05-09	15.4	2002	129	trout	Trout.2002
2002-05-09	9.9	2002	129	trout	Trout.2002
2002-05-09	14.4	2002	129	trout	Trout.2002
2002-05-09	15.7	2002	129	trout	Trout.2002
2002-05-09	15.6	2002	129	trout	Trout.2002
2002-05-09	12.1	2002	129	trout	Trout.2002
2002-05-09	14.7	2002	129	trout	Trout.2002
2002-05-09	8.2	2002	129	trout	Trout.2002
2002-05-09	16.2	2002	129	trout	Trout.2002
2002-05-09	14.8	2002	129	trout	Trout.2002
2002-05-09	15.6	2002	129	trout	Trout.2002
2002-05-09	13.3	2002	129	trout	Trout.2002
2002-05-09	14.3	2002	129	trout	Trout.2002
2002-05-09	15.8	2002	129	trout	Trout.2002
2002-05-09	16.2	2002	129	trout	Trout.2002
2002-05-09	15.6	2002	129	trout	Trout.2002
2002-05-09	12.5	2002	129	trout	Trout.2002
2002-05-09	14	2002	129	trout	Trout.2002
2002-05-09	15.8	2002	129	trout	Trout.2002
2002-05-09	11.9	2002	129	trout	Trout.2002
2002-05-09	14	2002	129	trout	Trout.2002
2002-05-09	14.1	2002	129	trout	Trout.2002
2002-05-09	13.3	2002	129	trout	Trout.2002
2002-05-09	14.5	2002	129	trout	Trout.2002
2002-05-09	13.7	2002	129	trout	Trout.2002
2002-05-09	16.9	2002	129	trout	Trout.2002
2002-05-09	13	2002	129	trout	Trout.2002
2002-05-09	15	2002	129	trout	Trout.2002
2002-05-09	16.7	2002	129	trout	Trout.2002
2002-05-09	15.5	2002	129	trout	Trout.2002
2002-05-09	16.5	2002	129	trout	Trout.2002
2002-05-09	15	2002	129	trout	Trout.2002
2002-05-09	12.5	2002	129	trout	Trout.2002
2002-05-10	16.8	2002	130	trout	Trout.2002
2002-05-10	17.1	2002	130	trout	Trout.2002
2002-05-10	13.7	2002	130	trout	Trout.2002
2002-05-10	12.6	2002	130	trout	Trout.2002
2002-05-10	18	2002	130	trout	Trout.2002
2002-05-10	16.3	2002	130	trout	Trout.2002
2002-05-10	18.9	2002	130	trout	Trout.2002
2002-05-10	15.6	2002	130	trout	Trout.2002
2002-05-10	14.7	2002	130	trout	Trout.2002
2002-05-10	15.1	2002	130	trout	Trout.2002
2002-05-10	15	2002	130	trout	Trout.2002
2002-05-10	13.9	2002	130	trout	Trout.2002
2002-05-10	16.9	2002	130	trout	Trout.2002
2002-05-10	18.1	2002	130	trout	Trout.2002
2002-05-10	17.1	2002	130	trout	Trout.2002
2002-05-10	20.5	2002	130	trout	Trout.2002
2002-05-10	16	2002	130	trout	Trout.2002
2002-05-10	15.5	2002	130	trout	Trout.2002
2002-05-10	15.6	2002	130	trout	Trout.2002
2002-05-10	18.2	2002	130	trout	Trout.2002
2002-05-10	14.6	2002	130	trout	Trout.2002
2002-05-10	16.2	2002	130	trout	Trout.2002
2002-05-10	18.6	2002	130	trout	Trout.2002
2002-05-10	15	2002	130	trout	Trout.2002
2002-05-10	14.2	2002	130	trout	Trout.2002
2002-05-10	13.5	2002	130	trout	Trout.2002
2002-05-10	16.9	2002	130	trout	Trout.2002
2002-05-10	14.7	2002	130	trout	Trout.2002
2002-05-10	13.3	2002	130	trout	Trout.2002
2002-05-10	13.2	2002	130	trout	Trout.2002
2002-05-10	14.5	2002	130	trout	Trout.2002
2002-05-10	14.5	2002	130	trout	Trout.2002
2002-05-10	14.3	2002	130	trout	Trout.2002
2002-05-10	13.1	2002	130	trout	Trout.2002
2002-05-10	15	2002	130	trout	Trout.2002
2002-05-10	12.5	2002	130	trout	Trout.2002
2002-05-10	19.2	2002	130	trout	Trout.2002
2002-05-10	16.7	2002	130	trout	Trout.2002
2002-05-10	14.8	2002	130	trout	Trout.2002
2002-05-10	15.2	2002	130	trout	Trout.2002
2002-05-10	15.6	2002	130	trout	Trout.2002
2002-05-10	16.2	2002	130	trout	Trout.2002
2002-05-10	17	2002	130	trout	Trout.2002
2002-05-10	14.1	2002	130	trout	Trout.2002
2002-05-10	15	2002	130	trout	Trout.2002
2002-05-10	14.3	2002	130	trout	Trout.2002
2002-05-10	14	2002	130	trout	Trout.2002
2002-05-10	17.6	2002	130	trout	Trout.2002
2002-05-10	14.1	2002	130	trout	Trout.2002
2002-05-10	15.6	2002	130	trout	Trout.2002
2002-05-10	17.7	2002	130	trout	Trout.2002
2002-05-10	14.8	2002	130	trout	Trout.2002
2002-05-10	16	2002	130	trout	Trout.2002
2002-05-10	13.9	2002	130	trout	Trout.2002
2002-05-10	13.7	2002	130	trout	Trout.2002
2002-05-10	17.5	2002	130	trout	Trout.2002
2002-05-10	15.7	2002	130	trout	Trout.2002
2002-05-10	14.7	2002	130	trout	Trout.2002
2002-05-10	14.9	2002	130	trout	Trout.2002
2002-05-10	14	2002	130	trout	Trout.2002
2002-05-10	21	2002	130	trout	Trout.2002
2002-05-10	16.8	2002	130	trout	Trout.2002
2002-05-10	15.3	2002	130	trout	Trout.2002
2002-05-10	16.9	2002	130	trout	Trout.2002
2002-05-10	17.4	2002	130	trout	Trout.2002
2002-05-10	14.6	2002	130	trout	Trout.2002
2002-05-10	15	2002	130	trout	Trout.2002
2002-05-10	13.6	2002	130	trout	Trout.2002
2002-05-10	15.7	2002	130	trout	Trout.2002
2002-05-10	13.3	2002	130	trout	Trout.2002
2002-05-10	16.1	2002	130	trout	Trout.2002
2002-05-10	12.2	2002	130	trout	Trout.2002
2002-05-10	17.1	2002	130	trout	Trout.2002
2002-05-10	17.1	2002	130	trout	Trout.2002
2002-05-10	16.6	2002	130	trout	Trout.2002
2002-05-10	15.6	2002	130	trout	Trout.2002
2002-05-10	14.8	2002	130	trout	Trout.2002
2002-05-10	15.2	2002	130	trout	Trout.2002
2002-05-10	14.1	2002	130	trout	Trout.2002
2002-05-10	13.6	2002	130	trout	Trout.2002
2002-05-10	13.7	2002	130	trout	Trout.2002
2002-05-10	18.8	2002	130	trout	Trout.2002
2002-05-10	14.1	2002	130	trout	Trout.2002
2002-05-10	13.2	2002	130	trout	Trout.2002
2002-05-10	12.7	2002	130	trout	Trout.2002
2002-05-10	13.9	2002	130	trout	Trout.2002
2002-05-10	18.5	2002	130	trout	Trout.2002
2002-05-10	21.2	2002	130	trout	Trout.2002
2002-05-10	14.1	2002	130	trout	Trout.2002
2002-05-10	15.5	2002	130	trout	Trout.2002
2002-05-10	14.7	2002	130	trout	Trout.2002
2002-05-10	16	2002	130	trout	Trout.2002
2002-05-10	13.1	2002	130	trout	Trout.2002
2002-05-10	18	2002	130	trout	Trout.2002
2002-05-10	14.2	2002	130	trout	Trout.2002
2002-05-10	15.5	2002	130	trout	Trout.2002
2002-05-10	15	2002	130	trout	Trout.2002
2002-05-10	15	2002	130	trout	Trout.2002
2002-05-10	14.8	2002	130	trout	Trout.2002
2002-05-10	15.1	2002	130	trout	Trout.2002
2002-05-15	17.1	2002	135	trout	Trout.2002
2002-05-15	12.6	2002	135	trout	Trout.2002
2002-05-15	14	2002	135	trout	Trout.2002
2002-05-15	18.4	2002	135	trout	Trout.2002
2002-05-15	16.1	2002	135	trout	Trout.2002
2002-05-15	16.4	2002	135	trout	Trout.2002
2002-05-15	16.1	2002	135	trout	Trout.2002
2002-05-15	13.8	2002	135	trout	Trout.2002
2002-05-15	14.1	2002	135	trout	Trout.2002
2002-05-15	12.9	2002	135	trout	Trout.2002
2002-05-15	11.6	2002	135	trout	Trout.2002
2002-05-15	13.9	2002	135	trout	Trout.2002
2002-05-15	14.8	2002	135	trout	Trout.2002
2002-05-15	13.6	2002	135	trout	Trout.2002
2002-05-15	13.6	2002	135	trout	Trout.2002
2002-05-15	13.3	2002	135	trout	Trout.2002
2002-05-15	14	2002	135	trout	Trout.2002
2002-05-15	13.6	2002	135	trout	Trout.2002
2002-05-15	12.7	2002	135	trout	Trout.2002
2002-05-15	11.7	2002	135	trout	Trout.2002
2002-05-15	12.3	2002	135	trout	Trout.2002
2002-05-15	16.1	2002	135	trout	Trout.2002
2002-05-15	14.7	2002	135	trout	Trout.2002
2002-05-15	14.7	2002	135	trout	Trout.2002
2002-05-15	16.2	2002	135	trout	Trout.2002
2002-05-15	16.8	2002	135	trout	Trout.2002
2002-05-15	15	2002	135	trout	Trout.2002
2002-05-15	17.3	2002	135	trout	Trout.2002
2002-05-15	14.3	2002	135	trout	Trout.2002
2002-05-15	15.6	2002	135	trout	Trout.2002
2002-05-15	15.7	2002	135	trout	Trout.2002
2002-05-15	15.7	2002	135	trout	Trout.2002
2002-05-15	14	2002	135	trout	Trout.2002
2002-05-15	11.9	2002	135	trout	Trout.2002
2002-05-15	15.7	2002	135	trout	Trout.2002
2002-05-15	15.7	2002	135	trout	Trout.2002
2002-05-15	11.6	2002	135	trout	Trout.2002
2002-05-15	15.2	2002	135	trout	Trout.2002
2002-05-15	14	2002	135	trout	Trout.2002
2002-05-15	14.2	2002	135	trout	Trout.2002
2002-05-15	13.1	2002	135	trout	Trout.2002
2002-05-15	16.9	2002	135	trout	Trout.2002
2002-05-15	12.5	2002	135	trout	Trout.2002
2002-05-15	14	2002	135	trout	Trout.2002
2002-05-15	14.9	2002	135	trout	Trout.2002
2002-05-15	16.1	2002	135	trout	Trout.2002
2002-05-15	14.1	2002	135	trout	Trout.2002
2002-05-15	14.8	2002	135	trout	Trout.2002
2002-05-15	14.7	2002	135	trout	Trout.2002
2002-05-15	14.4	2002	135	trout	Trout.2002
2002-05-15	14.1	2002	135	trout	Trout.2002
2002-05-15	11.9	2002	135	trout	Trout.2002
2002-05-15	15.5	2002	135	trout	Trout.2002
2002-05-15	13.3	2002	135	trout	Trout.2002
2002-05-15	14.2	2002	135	trout	Trout.2002
2002-05-15	14	2002	135	trout	Trout.2002
2002-05-15	14.6	2002	135	trout	Trout.2002
2002-05-15	15.7	2002	135	trout	Trout.2002
2002-05-15	12.5	2002	135	trout	Trout.2002
2002-05-15	12.1	2002	135	trout	Trout.2002
2002-05-15	11.9	2002	135	trout	Trout.2002
2002-05-15	13.2	2002	135	trout	Trout.2002
2002-05-15	12.9	2002	135	trout	Trout.2002
2002-05-15	14.7	2002	135	trout	Trout.2002
2002-05-15	12.9	2002	135	trout	Trout.2002
2002-05-15	13.5	2002	135	trout	Trout.2002
2002-05-15	14.2	2002	135	trout	Trout.2002
2002-05-15	15.7	2002	135	trout	Trout.2002
2002-05-15	15.6	2002	135	trout	Trout.2002
2002-05-15	15.6	2002	135	trout	Trout.2002
2002-05-15	16	2002	135	trout	Trout.2002
2002-05-15	15.7	2002	135	trout	Trout.2002
2002-05-15	14.1	2002	135	trout	Trout.2002
2002-05-15	13.6	2002	135	trout	Trout.2002
2002-05-15	13	2002	135	trout	Trout.2002
2002-05-15	14	2002	135	trout	Trout.2002
2002-05-15	13.8	2002	135	trout	Trout.2002
2002-05-15	15.5	2002	135	trout	Trout.2002
2002-05-15	14.3	2002	135	trout	Trout.2002
2002-05-15	12.1	2002	135	trout	Trout.2002
2002-05-15	14.6	2002	135	trout	Trout.2002
2002-05-15	9.7	2002	135	trout	Trout.2002
2002-05-15	15	2002	135	trout	Trout.2002
2002-05-15	14.7	2002	135	trout	Trout.2002
2002-05-15	14.6	2002	135	trout	Trout.2002
2002-05-15	15.8	2002	135	trout	Trout.2002
2002-05-15	13.6	2002	135	trout	Trout.2002
2002-05-15	14.9	2002	135	trout	Trout.2002
2002-05-15	12.5	2002	135	trout	Trout.2002
2002-05-15	13.2	2002	135	trout	Trout.2002
2002-05-15	11.6	2002	135	trout	Trout.2002
2002-05-15	15.6	2002	135	trout	Trout.2002
2002-05-15	13.2	2002	135	trout	Trout.2002
2002-05-16	15.8	2002	136	trout	Trout.2002
2002-05-16	13.6	2002	136	trout	Trout.2002
2002-05-16	13.5	2002	136	trout	Trout.2002
2002-05-16	20.6	2002	136	trout	Trout.2002
2002-05-16	15.7	2002	136	trout	Trout.2002
2002-05-16	15.5	2002	136	trout	Trout.2002
2002-05-16	16.3	2002	136	trout	Trout.2002
2002-05-16	16.1	2002	136	trout	Trout.2002
2002-05-16	18.4	2002	136	trout	Trout.2002
2002-05-16	15.1	2002	136	trout	Trout.2002
2002-05-16	15.3	2002	136	trout	Trout.2002
2002-05-16	14.9	2002	136	trout	Trout.2002
2002-05-16	14.2	2002	136	trout	Trout.2002
2002-05-16	13.7	2002	136	trout	Trout.2002
2002-05-16	15.1	2002	136	trout	Trout.2002
2002-05-16	14.2	2002	136	trout	Trout.2002
2002-05-16	13.3	2002	136	trout	Trout.2002
2002-05-16	15	2002	136	trout	Trout.2002
2002-05-16	15.2	2002	136	trout	Trout.2002
2002-05-16	10.7	2002	136	trout	Trout.2002
2002-05-16	14.5	2002	136	trout	Trout.2002
2002-05-16	15.3	2002	136	trout	Trout.2002
2002-05-16	14.2	2002	136	trout	Trout.2002
2002-05-16	13.4	2002	136	trout	Trout.2002
2002-05-16	14.3	2002	136	trout	Trout.2002
2002-05-16	15.1	2002	136	trout	Trout.2002
2002-05-16	14.4	2002	136	trout	Trout.2002
2002-05-16	13.5	2002	136	trout	Trout.2002
2002-05-16	15.3	2002	136	trout	Trout.2002
2002-05-16	15	2002	136	trout	Trout.2002
2002-05-16	15.3	2002	136	trout	Trout.2002
2002-05-16	12.8	2002	136	trout	Trout.2002
2002-05-16	14.4	2002	136	trout	Trout.2002
2002-05-16	12.6	2002	136	trout	Trout.2002
2002-05-16	16.3	2002	136	trout	Trout.2002
2002-05-16	13.7	2002	136	trout	Trout.2002
2002-05-16	17.3	2002	136	trout	Trout.2002
2002-05-16	14.7	2002	136	trout	Trout.2002
2002-05-19	14.7	2002	139	trout	Trout.2002
2002-05-19	16.1	2002	139	trout	Trout.2002
2002-05-19	21	2002	139	trout	Trout.2002
2002-05-19	14	2002	139	trout	Trout.2002
2002-05-19	13.6	2002	139	trout	Trout.2002
2002-05-19	19.2	2002	139	trout	Trout.2002
2002-05-19	14.4	2002	139	trout	Trout.2002
2002-05-19	16.5	2002	139	trout	Trout.2002
2002-05-19	15.8	2002	139	trout	Trout.2002
2002-05-19	15.2	2002	139	trout	Trout.2002
2002-05-19	15.7	2002	139	trout	Trout.2002
2002-05-19	15.7	2002	139	trout	Trout.2002
2002-05-19	13.8	2002	139	trout	Trout.2002
2002-05-19	14	2002	139	trout	Trout.2002
2002-05-19	13.6	2002	139	trout	Trout.2002
2002-05-19	16.9	2002	139	trout	Trout.2002
2002-05-19	16.5	2002	139	trout	Trout.2002
2002-05-19	13.8	2002	139	trout	Trout.2002
2002-05-19	12.8	2002	139	trout	Trout.2002
2002-05-19	15.1	2002	139	trout	Trout.2002
2002-05-19	15.3	2002	139	trout	Trout.2002
2002-05-19	13.8	2002	139	trout	Trout.2002
2002-05-19	13.8	2002	139	trout	Trout.2002
2002-05-19	12.9	2002	139	trout	Trout.2002
2002-05-19	15	2002	139	trout	Trout.2002
2002-05-19	16.2	2002	139	trout	Trout.2002
2002-05-19	14.4	2002	139	trout	Trout.2002
2002-05-19	15	2002	139	trout	Trout.2002
2002-05-19	15.9	2002	139	trout	Trout.2002
2002-05-19	14.8	2002	139	trout	Trout.2002
2002-05-19	15.5	2002	139	trout	Trout.2002
2002-05-19	13.5	2002	139	trout	Trout.2002
2002-05-19	14.4	2002	139	trout	Trout.2002
2002-05-19	15.2	2002	139	trout	Trout.2002
2002-05-19	13.6	2002	139	trout	Trout.2002
2002-05-19	16.5	2002	139	trout	Trout.2002
2002-05-19	12.1	2002	139	trout	Trout.2002
2002-05-19	12.7	2002	139	trout	Trout.2002
2002-05-19	14	2002	139	trout	Trout.2002
2002-05-19	15.9	2002	139	trout	Trout.2002
2002-05-19	14.4	2002	139	trout	Trout.2002
2002-05-19	14.9	2002	139	trout	Trout.2002
2002-05-19	17.4	2002	139	trout	Trout.2002
2002-05-19	14.3	2002	139	trout	Trout.2002
2002-05-19	14.3	2002	139	trout	Trout.2002
2002-05-19	15	2002	139	trout	Trout.2002
2002-05-19	12.4	2002	139	trout	Trout.2002
2002-05-19	12.6	2002	139	trout	Trout.2002
2002-05-19	15.1	2002	139	trout	Trout.2002
2002-05-19	16	2002	139	trout	Trout.2002
2002-05-19	14.7	2002	139	trout	Trout.2002
2002-05-19	12.8	2002	139	trout	Trout.2002
2002-05-19	14	2002	139	trout	Trout.2002
2002-05-19	14.2	2002	139	trout	Trout.2002
2002-05-19	16.2	2002	139	trout	Trout.2002
2002-05-19	18.1	2002	139	trout	Trout.2002
2002-05-19	13.6	2002	139	trout	Trout.2002
2002-05-19	15.2	2002	139	trout	Trout.2002
2002-05-19	16.3	2002	139	trout	Trout.2002
2002-05-19	14.2	2002	139	trout	Trout.2002
2002-05-19	13.3	2002	139	trout	Trout.2002
2002-05-19	15	2002	139	trout	Trout.2002
2002-05-19	14.2	2002	139	trout	Trout.2002
2002-05-19	17.3	2002	139	trout	Trout.2002
2002-05-19	16.1	2002	139	trout	Trout.2002
2002-05-19	14.5	2002	139	trout	Trout.2002
2002-05-19	14.5	2002	139	trout	Trout.2002
2002-05-19	13.1	2002	139	trout	Trout.2002
2002-05-19	15.7	2002	139	trout	Trout.2002
2002-05-19	15.6	2002	139	trout	Trout.2002
2002-05-19	13.2	2002	139	trout	Trout.2002
2002-05-19	15.2	2002	139	trout	Trout.2002
2002-05-19	17.1	2002	139	trout	Trout.2002
2002-05-19	12	2002	139	trout	Trout.2002
2002-05-19	13.3	2002	139	trout	Trout.2002
2002-05-19	13.7	2002	139	trout	Trout.2002
2002-05-19	13.5	2002	139	trout	Trout.2002
2002-05-19	13.1	2002	139	trout	Trout.2002
2002-05-19	16.2	2002	139	trout	Trout.2002
2002-05-19	16.3	2002	139	trout	Trout.2002
2002-05-19	16.2	2002	139	trout	Trout.2002
2002-05-19	15.3	2002	139	trout	Trout.2002
2002-05-19	14.4	2002	139	trout	Trout.2002
2002-05-19	15.2	2002	139	trout	Trout.2002
2002-05-19	14.2	2002	139	trout	Trout.2002
2002-05-19	13.1	2002	139	trout	Trout.2002
2002-05-19	13.7	2002	139	trout	Trout.2002
2002-05-20	16.4	2002	140	trout	Trout.2002
2002-05-20	15.9	2002	140	trout	Trout.2002
2002-05-20	15.6	2002	140	trout	Trout.2002
2002-05-20	14.2	2002	140	trout	Trout.2002
2002-05-20	19	2002	140	trout	Trout.2002
2002-05-20	14.1	2002	140	trout	Trout.2002
2002-05-20	13.2	2002	140	trout	Trout.2002
2002-05-20	11.8	2002	140	trout	Trout.2002
2002-05-20	12.8	2002	140	trout	Trout.2002
2002-05-20	15	2002	140	trout	Trout.2002
2002-05-20	14.4	2002	140	trout	Trout.2002
2002-05-20	13.1	2002	140	trout	Trout.2002
2002-05-20	18	2002	140	trout	Trout.2002
2002-05-20	14.1	2002	140	trout	Trout.2002
2002-05-20	15.7	2002	140	trout	Trout.2002
2002-05-20	15.1	2002	140	trout	Trout.2002
2002-05-20	16.7	2002	140	trout	Trout.2002
2002-05-20	16	2002	140	trout	Trout.2002
2002-05-20	15.7	2002	140	trout	Trout.2002
2002-05-20	16.4	2002	140	trout	Trout.2002
2002-05-20	14.2	2002	140	trout	Trout.2002
2002-05-20	14	2002	140	trout	Trout.2002
2002-05-20	13.3	2002	140	trout	Trout.2002
2002-05-20	13.5	2002	140	trout	Trout.2002
2002-05-21	16.2	2002	141	trout	Trout.2002
2002-05-21	15.3	2002	141	trout	Trout.2002
2002-05-21	16.5	2002	141	trout	Trout.2002
2002-05-21	20	2002	141	trout	Trout.2002
2002-05-21	14.2	2002	141	trout	Trout.2002
2002-05-21	14.9	2002	141	trout	Trout.2002
2002-05-21	16.7	2002	141	trout	Trout.2002
2002-05-21	19.1	2002	141	trout	Trout.2002
2002-05-21	16	2002	141	trout	Trout.2002
2002-05-21	16.6	2002	141	trout	Trout.2002
2002-05-21	12.9	2002	141	trout	Trout.2002
2002-05-21	14.6	2002	141	trout	Trout.2002
2002-05-21	15.6	2002	141	trout	Trout.2002
2002-05-21	14.8	2002	141	trout	Trout.2002
2002-05-21	17.1	2002	141	trout	Trout.2002
2002-05-21	9.8	2002	141	trout	Trout.2002
2002-05-21	15.3	2002	141	trout	Trout.2002
2002-05-21	13.9	2002	141	trout	Trout.2002
2002-05-21	14.7	2002	141	trout	Trout.2002
2002-05-21	14.3	2002	141	trout	Trout.2002
2002-05-21	15.2	2002	141	trout	Trout.2002
2002-05-21	12.1	2002	141	trout	Trout.2002
2002-05-21	14.9	2002	141	trout	Trout.2002
2002-05-21	16.5	2002	141	trout	Trout.2002
2002-05-21	14	2002	141	trout	Trout.2002
2002-05-21	15.7	2002	141	trout	Trout.2002
2002-05-21	14.8	2002	141	trout	Trout.2002
2002-05-21	15.7	2002	141	trout	Trout.2002
2002-05-21	16.1	2002	141	trout	Trout.2002
2002-05-21	14.5	2002	141	trout	Trout.2002
2002-05-21	15.6	2002	141	trout	Trout.2002
2002-05-21	16.3	2002	141	trout	Trout.2002
2002-05-21	14.7	2002	141	trout	Trout.2002
2002-05-21	15.5	2002	141	trout	Trout.2002
2002-05-21	14.5	2002	141	trout	Trout.2002
2002-05-21	15.4	2002	141	trout	Trout.2002
2002-05-21	11.5	2002	141	trout	Trout.2002
2002-05-21	11.9	2002	141	trout	Trout.2002
2002-05-21	14.7	2002	141	trout	Trout.2002
2002-05-21	14.3	2002	141	trout	Trout.2002
2002-05-21	14.1	2002	141	trout	Trout.2002
2002-05-21	12.1	2002	141	trout	Trout.2002
2002-05-21	15.3	2002	141	trout	Trout.2002
2002-05-21	14.1	2002	141	trout	Trout.2002
2002-05-22	15.5	2002	142	trout	Trout.2002
2002-05-22	15.1	2002	142	trout	Trout.2002
2002-05-22	15.6	2002	142	trout	Trout.2002
2002-05-22	18	2002	142	trout	Trout.2002
2002-05-22	17.4	2002	142	trout	Trout.2002
2002-05-22	15.9	2002	142	trout	Trout.2002
2002-05-22	14.6	2002	142	trout	Trout.2002
2002-05-22	16.1	2002	142	trout	Trout.2002
2002-05-22	14.7	2002	142	trout	Trout.2002
2002-05-22	13	2002	142	trout	Trout.2002
2002-05-22	15.2	2002	142	trout	Trout.2002
2002-05-22	13.7	2002	142	trout	Trout.2002
2002-05-22	14.4	2002	142	trout	Trout.2002
2002-05-22	16.5	2002	142	trout	Trout.2002
2002-05-22	14.2	2002	142	trout	Trout.2002
2002-05-22	16.9	2002	142	trout	Trout.2002
2002-05-22	11.8	2002	142	trout	Trout.2002
2002-05-22	15.3	2002	142	trout	Trout.2002
2002-05-22	16.6	2002	142	trout	Trout.2002
2002-05-22	14.7	2002	142	trout	Trout.2002
2002-05-22	18	2002	142	trout	Trout.2002
2002-05-22	14.9	2002	142	trout	Trout.2002
2002-05-22	15.4	2002	142	trout	Trout.2002
2002-05-22	16.5	2002	142	trout	Trout.2002
2002-05-22	15	2002	142	trout	Trout.2002
2002-05-22	14.6	2002	142	trout	Trout.2002
2002-05-22	13.5	2002	142	trout	Trout.2002
2002-05-22	17.1	2002	142	trout	Trout.2002
2002-05-22	15.3	2002	142	trout	Trout.2002
2002-05-22	14.2	2002	142	trout	Trout.2002
2002-05-22	13.7	2002	142	trout	Trout.2002
2002-05-22	16.2	2002	142	trout	Trout.2002
2002-05-22	16.2	2002	142	trout	Trout.2002
2002-05-22	16.5	2002	142	trout	Trout.2002
[truncated: 37,436 more rows]

## Sheet: trout
Count	Year	Doy	R.Temp	Discharge	S.Temp	Species	Date	Predicted	DisChange	fDisChange
0	2001	91	3.3	1.022	4.87	trout	1.4.2001	0	0	Positive
0	2001	92	3.41	1.036	4.88	trout	2.4.2001	0	0.014	Positive
0	2001	93	3.12	3.693	5.58	trout	3.4.2001	0	2.657	Positive
0	2001	94	3.08	2.157	5.56	trout	4.4.2001	0	-1.536	Negative
0	2001	95	2.95	2.885	5.67	trout	5.4.2001	0	0.728	Positive
0	2001	96	3.34	1.753	5.68	trout	6.4.2001	0	-1.132	Negative
0	2001	97	3.75	1.388	5.43	trout	7.4.2001	0	-0.365	Negative
0	2001	98	3.89	1.345	5.79	trout	8.4.2001	0	-0.043	Negative
0	2001	99	3.82	1.522	5.55	trout	9.4.2001	0	0.177	Positive
0	2001	100	4.25	1.314	5.41	trout	10.4.2001	0	-0.208	Negative
0	2001	101	3.97	1.259	5.31	trout	11.4.2001	0	-0.055	Negative
0	2001	102	3.06	1.168	5.43	trout	12.4.2001	0	-0.091	Negative
0	2001	103	2.64	1.088	5.51	trout	13.4.2001	0.226916	-0.08	Negative
0	2001	104	2.01	1.041	5.5	trout	14.4.2001	1.21576	-0.047	Negative
4	2001	105	3.21	1.041	5.16	trout	15.4.2001	1.58653	0	Positive
0	2001	106	3.49	1.07	5.1	trout	16.4.2001	1.21576	0.029	Positive
0	2001	107	3.3	1.09	4.93	trout	17.4.2001	0.226916	0.02	Positive
0	2001	108	3.32	1.043	5.08	trout	18.4.2001	0	-0.047	Negative
0	2001	109	3.51	1.008	5.51	trout	19.4.2001	0	-0.035	Negative
0	2001	110	4.01	0.987	5.16	trout	20.4.2001	0	-0.021	Negative
0	2001	111	4.57	0.974	5.34	trout	21.4.2001	0	-0.013	Negative
0	2001	112	4.55	0.961	5.27	trout	22.4.2001	0	-0.013	Negative
0	2001	113	4.69	0.977	5.38	trout	23.4.2001	0	0.016	Positive
0	2001	114	4.21	1.08	5.6	trout	24.4.2001	0	0.103	Positive
0	2001	115	4.07	1.091	5.5	trout	25.4.2001	0	0.011	Positive
0	2001	116	4.61	1.249	5.63	trout	26.4.2001	0	0.158	Positive
0	2001	117	4.46	1.62	5.58	trout	27.4.2001	0	0.371	Positive
0	2001	118	4.67	1.773	5.65	trout	28.4.2001	0	0.153	Positive
0	2001	119	4.45	1.608	5.88	trout	29.4.2001	1.19131	-0.165	Negative
0	2001	120	4.41	1.69	5.64	trout	30.4.2001	6.32374	0.082	Positive
21	2001	121	3.86	2.785	5.68	trout	1.5.2001	8.327	1.095	Positive
0	2001	122	4.92	2.603	5.83	trout	2.5.2001	6.68441	-0.182	Negative
1	2001	123	4.53	2.944	6.16	trout	3.5.2001	1.88963	0.341	Positive
1	2001	124	4.59	2.021	6.25	trout	4.5.2001	0	-0.923	Negative
1	2001	125	4.75	1.742	6.27	trout	5.5.2001	0	-0.279	Negative
1	2001	126	4.87	1.687	6.44	trout	6.5.2001	2.58841	-0.055	Negative
1	2001	127	5.33	1.803	7.06	trout	7.5.2001	6.2072	0.116	Positive
29	2001	128	5.6	2.335	7.44	trout	8.5.2001	15.2825	0.532	Positive
1	2001	129	5.56	2.904	8.04	trout	9.5.2001	26.5309	0.569	Positive
57	2001	130	5.56	3.636	8.1	trout	10.5.2001	24.7998	0.732	Positive
1	2001	131	5.69	3.902	8.5	trout	11.5.2001	5.39804	0.266	Positive
1	2001	132	5.8	4.08	8.98	trout	12.5.2001	14.7284	0.178	Positive
1	2001	133	5.66	3.927	9.36	trout	13.5.2001	54.2296	-0.153	Negative
187	2001	134	5.66	3.567	9.28	trout	14.5.2001	68.4621	-0.36	Negative
1	2001	135	5.89	3.514	9.47	trout	15.5.2001	63.6027	-0.053	Negative
1	2001	136	5.57	4.417	8.82	trout	16.5.2001	44.0731	0.903	Positive
108	2001	137	5.34	4.222	8.94	trout	17.5.2001	22.0284	-0.195	Negative
1	2001	138	5.15	4.135	8.88	trout	18.5.2001	43.5625	-0.087	Negative
1	2001	139	5	4.976	8.38	trout	19.5.2001	60.8673	0.841	Positive
178	2001	140	5.24	4.714	8.32	trout	20.5.2001	62.3562	-0.262	Negative
1	2001	141	5.45	4.169	8.4	trout	21.5.2001	57.2956	-0.545	Negative
1	2001	142	5.65	3.9	9.02	trout	22.5.2001	24.1127	-0.269	Negative
44	2001	143	5.62	3.846	8.92	trout	23.5.2001	7.31331	-0.054	Negative
0	2001	144	5.75	4.469	8.94	trout	24.5.2001	7.29573	0.623	Positive
0	2001	145	5.8	3.666	8.87	trout	25.5.2001	8.28018	-0.803	Negative
0	2001	146	5.71	3.662	8.98	trout	26.5.2001	15.9109	-0.004	Negative
103	2001	147	5.62	5.073	9.12	trout	27.5.2001	53.1632	1.411	Positive
0	2001	148	5.79	5.681	9.13	trout	28.5.2001	97.2606	0.608	Positive
217	2001	149	6.06	5.942	9.54	trout	29.5.2001	91.9121	0.261	Positive
0	2001	150	5.72	5.499	9.69	trout	30.5.2001	54.217	-0.443	Negative
0	2001	151	6.24	5.002	9.94	trout	31.5.2001	17.7562	-0.497	Negative
0	2001	152	5.98	5.319	9.6	trout	1.6.2001	15.5529	0.317	Positive
96	2001	153	5.87	4.928	9.74	trout	2.6.2001	38.8708	-0.391	Negative
0	2001	154	6.21	4.607	9.43	trout	3.6.2001	30.1302	-0.321	Negative
14	2001	155	6.24	4.354	9.85	trout	4.6.2001	14.1757	-0.253	Negative
0	2001	156	6.16	4.436	9.84	trout	5.6.2001	14.8465	0.082	Positive
56	2001	157	6.13	5.465	9.69	trout	6.6.2001	23.743	1.029	Positive
0	2001	158	6.2	6.511	9.73	trout	7.6.2001	20.146	1.046	Positive
13	2001	159	5.61	13.046	9.31	trout	8.6.2001	8.33303	6.535	Positive
0	2001	160	5.86	7.561	9.32	trout	9.6.2001	0.64811	-5.485	Negative
0	2001	161	6.35	6.184	9.41	trout	10.6.2001	0.737477	-1.377	Negative
0	2001	162	6.13	5.542	9.64	trout	11.6.2001	0	-0.642	Negative
0	2001	163	6.61	5.042	9.74	trout	12.6.2001	0	-0.5	Negative
0	2001	164	6.57	4.651	9.78	trout	13.6.2001	0	-0.391	Negative
0	2001	165	6.68	4.771	9.98	trout	14.6.2001	0	0.12	Positive
0	2001	166	6.97	4.341	10.22	trout	15.6.2001	0.510561	-0.43	Negative
0	2001	167	7.43	4.161	10.07	trout	16.6.2001	2.73545	-0.18	Negative
9	2001	168	8.2	4.137	10.29	trout	17.6.2001	3.56968	-0.024	Negative
0	2001	169	8.38	4.172	10.9	trout	18.6.2001	2.73545	0.035	Positive
0	2001	170	8.18	4.154	11.13	trout	19.6.2001	0.510561	-0.018	Negative
0	2001	171	7.77	6.593	11.19	trout	20.6.2001	0	2.439	Positive
0	2001	172	8.14	5.875	10.89	trout	21.6.2001	0	-0.718	Negative
0	2001	173	8.77	5.289	11.45	trout	22.6.2001	0	-0.586	Negative
0	2001	174	9.69	5.126	12.11	trout	23.6.2001	0	-0.163	Negative
0	2001	175	9.01	4.968	11.99	trout	24.6.2001	0	-0.158	Negative
0	2001	176	9.45	4.791	12.32	trout	25.6.2001	0	-0.177	Negative
0	2001	177	9.89	4.59	13.07	trout	26.6.2001	0	-0.201	Negative
0	2001	178	10.21	4.59	13.21	trout	27.6.2001	0	0	Positive
0	2001	179	10.54	4.81	13.39	trout	28.6.2001	0.0675346	0.22	Positive
0	2001	180	9.96	5.527	13.19	trout	29.6.2001	0.34787	0.717	Positive
1	2001	181	10.56	6.442	12.4	trout	30.6.2001	0.78977	0.915	Positive
0	2002	91	NA	2.397	4.27	trout	1.4.2002	0.0936237	0	Positive
0	2002	92	NA	5.141	4.53	trout	2.4.2002	0.603828	2.744	Positive
0	2002	93	NA	5.502	4.95	trout	3.4.2002	0.9164	0.361	Positive
4	2002	94	NA	4.117	4.81	trout	4.4.2002	1.06374	-1.385	Negative
2	2002	95	NA	3.833	4.18	trout	5.4.2002	1.08552	-0.284	Negative
0	2002	96	NA	2.998	3.7	trout	6.4.2002	0.972503	-0.835	Negative
0	2002	97	NA	2.542	3.8	trout	7.4.2002	0.58133	-0.456	Negative
0	2002	98	NA	2.337	3.86	trout	8.4.2002	0.132678	-0.205	Negative
0	2002	99	NA	2.133	3.89	trout	9.4.2002	0	-0.204	Negative
0	2002	100	NA	1.993	3.95	trout	10.4.2002	0	-0.14	Negative
0	2002	101	NA	1.88	3.94	trout	11.4.2002	0	-0.113	Negative
0	2002	102	NA	1.798	3.97	trout	12.4.2002	0	-0.082	Negative
0	2002	103	NA	1.757	4.05	trout	13.4.2002	0	-0.041	Negative
0	2002	104	NA	1.978	4.11	trout	14.4.2002	0	0.221	Positive
0	2002	105	NA	2.615	4.32	trout	15.4.2002	0	0.637	Positive
0	2002	106	NA	2.545	4.53	trout	16.4.2002	0	-0.07	Negative
0	2002	107	NA	2.217	4.62	trout	17.4.2002	0	-0.328	Negative
0	2002	108	NA	2.156	4.8	trout	18.4.2002	0	-0.061	Negative
0	2002	109	NA	2.217	5.12	trout	19.4.2002	1.52299	0.061	Positive
0	2002	110	NA	2.28	5.21	trout	20.4.2002	6.5445	0.063	Positive
0	2002	111	NA	2.345	5.39	trout	21.4.2002	14.389	0.065	Positive
18	2002	112	NA	6.266	6.16	trout	22.4.2002	19.4157	3.921	Positive
52	2002	113	NA	7	6.58	trout	23.4.2002	23.1001	0.734	Positive
36	2002	114	NA	4.5	6.68	trout	24.4.2002	23.0468	-2.5	Negative
0	2002	115	NA	3.6	6.68	trout	25.4.2002	18.0498	-0.9	Negative
0	2002	116	NA	3	6.44	trout	26.4.2002	11.7718	-0.6	Negative
15	2002	117	NA	2.9	6.5	trout	27.4.2002	2.53525	-0.1	Negative
0	2002	118	NA	2.8	6.5	trout	28.4.2002	2.09097	-0.1	Negative
0	2002	119	NA	2.7	7	trout	29.4.2002	4.08679	-0.1	Negative
0	2002	120	NA	2.6	6.67	trout	30.4.2002	12.7514	-0.1	Negative
0	2002	121	NA	NA	6.89	trout	1.5.2002	16.6074	NA	NA
54	2002	122	NA	NA	6.85	trout	2.5.2002	19.6746	NA	NA
50	2002	123	NA	NA	6.97	trout	3.5.2002	15.2363	NA	NA
0	2002	124	NA	NA	6.82	trout	4.5.2002	16.5535	NA	NA
0	2002	125	NA	NA	6.95	trout	5.5.2002	20.4462	NA	NA
0	2002	126	NA	NA	7.05	trout	6.5.2002	35.4666	NA	NA
0	2002	127	NA	NA	7.36	trout	7.5.2002	53.154	NA	NA
168	2002	128	NA	NA	7.78	trout	8.5.2002	68.2308	NA	NA
81	2002	129	NA	NA	8.01	trout	9.5.2002	72.5854	NA	NA
100	2002	130	NA	NA	7.78	trout	10.5.2002	60.0323	NA	NA
0	2002	131	NA	NA	8.08	trout	11.5.2002	44.5009	NA	NA
0	2002	132	NA	NA	8.66	trout	12.5.2002	27.7924	NA	NA
0	2002	133	NA	NA	8.62	trout	13.5.2002	20.4647	NA	NA
0	2002	134	NA	NA	8.53	trout	14.5.2002	16.1916	NA	NA
93	2002	135	NA	NA	8.48	trout	15.5.2002	22.409	NA	NA
38	2002	136	NA	NA	8.44	trout	16.5.2002	29.1465	NA	NA
0	2002	137	NA	NA	8.93	trout	17.5.2002	36.2556	NA	NA
0	2002	138	NA	NA	9.14	trout	18.5.2002	37.2283	NA	NA
87	2002	139	NA	NA	9.32	trout	19.5.2002	36.8467	NA	NA
24	2002	140	NA	NA	9.58	trout	20.5.2002	35.7027	NA	NA
44	2002	141	NA	NA	9.1	trout	21.5.2002	38.599	NA	NA
44	2002	142	NA	NA	8.52	trout	22.5.2002	35.5011	NA	NA
0	2002	143	NA	NA	9.11	trout	23.5.2002	30.7696	NA	NA
53	2002	144	NA	NA	10.07	trout	24.5.2002	23.3485	NA	NA
11	2002	145	NA	NA	10.02	trout	25.5.2002	18.3784	NA	NA
8	2002	146	NA	NA	9.92	trout	26.5.2002	13.7372	NA	NA
11	2002	147	NA	NA	10	trout	27.5.2002	9.07327	NA	NA
7	2002	148	NA	NA	10.23	trout	28.5.2002	4.10245	NA	NA
0	2002	149	NA	NA	10.37	trout	29.5.2002	0.271516	NA	NA
0	2002	150	NA	NA	10.86	trout	30.5.2002	0	NA	NA
0	2002	151	NA	NA	10.65	trout	31.5.2002	2.95323	NA	NA
0	2002	152	NA	NA	10.62	trout	1.6.2002	6.52253	NA	NA
0	2002	153	NA	NA	10.83	trout	2.6.2002	10.0325	NA	NA
37	2002	154	NA	NA	11.07	trout	3.6.2002	10.8841	NA	NA
17	2002	155	NA	NA	10.68	trout	4.6.2002	11.0321	NA	NA
0	2002	156	NA	NA	10.98	trout	5.6.2002	7.76562	NA	NA
0	2002	157	NA	NA	12.01	trout	6.6.2002	5.76851	NA	NA
0	2002	158	NA	NA	12.11	trout	7.6.2002	4.04164	NA	NA
0	2002	159	NA	NA	12.52	trout	8.6.2002	5.77357	NA	NA
0	2002	160	NA	NA	13.12	trout	9.6.2002	8.60938	NA	NA
40	2002	161	NA	NA	13.48	trout	10.6.2002	11.3415	NA	NA
12	2002	162	NA	NA	13.43	trout	11.6.2002	11.1387	NA	NA
0	2002	163	NA	NA	13.34	trout	12.6.2002	8.12023	NA	NA
0	2002	164	NA	NA	12.85	trout	13.6.2002	4.53387	NA	NA
0	2002	165	NA	NA	13	trout	14.6.2002	0.695943	NA	NA
0	2002	166	NA	NA	12.98	trout	15.6.2002	0.0964308	NA	NA
0	2002	167	NA	NA	13.4	trout	16.6.2002	0.265114	NA	NA
0	2002	168	NA	NA	13.37	trout	17.6.2002	1.69862	NA	NA
9	2002	169	NA	NA	13.07	trout	18.6.2002	2.0971	NA	NA
0	2002	170	NA	NA	12.9	trout	19.6.2002	2.36402	NA	NA
0	2002	171	NA	NA	12.99	trout	20.6.2002	1.96623	NA	NA
3	2002	172	NA	NA	12.95	trout	21.6.2002	1.26767	NA	NA
0	2002	173	NA	NA	13.25	trout	22.6.2002	0.575129	NA	NA
0	2002	174	NA	NA	12.99	trout	23.6.2002	0.520396	NA	NA
0	2002	175	NA	NA	12.94	trout	24.6.2002	0.763099	NA	NA
0	2002	176	NA	NA	12.73	trout	25.6.2002	1.03998	NA	NA
5	2002	177	NA	NA	12.59	trout	26.6.2002	1.02723	NA	NA
0	2002	178	NA	NA	12.53	trout	27.6.2002	0.929509	NA	NA
0	2002	179	NA	NA	12.29	trout	28.6.2002	0.784038	NA	NA
0	2002	180	NA	NA	12.3	trout	29.6.2002	0.29551	NA	NA
0	2002	181	NA	NA	12.53	trout	30.6.2002	0	NA	NA
0	2002	182	NA	NA	NA	trout	1.7.2002	0	NA	NA
0	2002	183	NA	NA	NA	trout	2.7.2002	0.246485	NA	NA
0	2002	184	NA	NA	NA	trout	3.7.2002	0.905524	NA	NA
0	2002	185	NA	NA	NA	trout	4.7.2002	1.85048	NA	NA
5	2002	186	NA	NA	NA	trout	5.7.2002	3.14591	NA	NA
0	2003	91	NA	3.71	3.79	trout	1.4.2003	0	0	Positive
0	2003	92	NA	2.126	4.25	trout	2.4.2003	0	-1.584	Negative
0	2003	93	NA	1.485	3.62	trout	3.4.2003	0	-0.641	Negative
0	2003	94	NA	1.62	3.73	trout	4.4.2003	0	0.135	Positive
0	2003	95	NA	1.567	3.88	trout	5.4.2003	0	-0.053	Negative
0	2003	96	NA	1.318	3.71	trout	6.4.2003	0	-0.249	Negative
0	2003	97	NA	1.222	3.5	trout	7.4.2003	0	-0.096	Negative
0	2003	98	NA	1.17	3.32	trout	8.4.2003	0	-0.052	Negative
0	2003	99	NA	1.142	3.04	trout	9.4.2003	0	-0.028	Negative
0	2003	100	NA	1.131	3.13	trout	10.4.2003	0	-0.011	Negative
0	2003	101	NA	1.088	4.14	trout	11.4.2003	0	-0.043	Negative
0	2003	102	NA	1.059	3.39	trout	12.4.2003	0	-0.029	Negative
0	2003	103	NA	1.085	3.53	trout	13.4.2003	0	0.026	Positive
0	2003	104	NA	1.115	3.45	trout	14.4.2003	0	0.03	Positive
0	2003	105	NA	1.162	3.85	trout	15.4.2003	0	0.047	Positive
0	2003	106	NA	1.333	4.14	trout	16.4.2003	0.170187	0.171	Positive
0	2003	107	NA	1.53	4.32	trout	17.4.2003	0.911818	0.197	Positive
3	2003	108	NA	1.73	4.54	trout	18.4.2003	1.18989	0.2	Positive
0	2003	109	NA	1.933	4.88	trout	19.4.2003	0	0.203	Positive
0	2003	110	NA	1.845	5.01	trout	20.4.2003	1.01887	-0.088	Negative
0	2003	111	NA	1.98	5.12	trout	21.4.2003	4.74281	0.135	Positive
16	2003	112	NA	2.043	5.12	trout	22.4.2003	6.65004	0.063	Positive
1	2003	113	NA	2.09	5.12	trout	23.4.2003	4.31592	0.047	Positive
0	2003	114	NA	2.242	5.43	trout	24.4.2003	2.11927	0.152	Positive
0	2003	115	NA	2.332	5.71	trout	25.4.2003	2.38345	0.09	Positive
16	2003	116	NA	2.818	6.26	trout	26.4.2003	7.8188	0.486	Positive
0	2003	117	NA	2.585	5.65	trout	27.4.2003	9.53035	-0.233	Negative
27	2003	118	NA	2.54	5.85	trout	28.4.2003	15.0205	-0.045	Negative
0	2003	119	NA	3.814	6.1	trout	29.4.2003	23.0216	1.274	Positive
60	2003	120	NA	6.188	6.13	trout	30.4.2003	27.7122	2.374	Positive
0	2003	121	NA	4.28	6.21	trout	1.5.2003	29.4092	-1.908	Negative
42	2003	122	NA	3.323	6.01	trout	2.5.2003	16.9361	-0.957	Negative
0	2003	123	NA	2.846	6.1	trout	3.5.2003	4.91904	-0.477	Negative
0	2003	124	NA	3.105	6.1	trout	4.5.2003	25.5258	0.259	Positive
53	2003	125	NA	5.986	6.37	trout	5.5.2003	53.7553	2.881	Positive
124	2003	126	NA	6.541	6.4	trout	6.5.2003	63.014	0.555	Positive
0	2003	127	NA	5.097	6.41	trout	7.5.2003	57.9421	-1.444	Negative
42	2003	128	NA	5.474	6.44	trout	8.5.2003	40.5671	0.377	Positive
79	2003	129	NA	6.947	6.56	trout	9.5.2003	40.6429	1.473	Positive
0	2003	130	NA	5.671	6.5	trout	10.5.2003	44.6433	-1.276	Negative
68	2003	131	NA	4.688	6.52	trout	11.5.2003	31.3011	-0.983	Negative
0	2003	132	NA	4.494	6.7	trout	12.5.2003	20.4478	-0.194	Negative
41	2003	133	NA	4.447	6.66	trout	13.5.2003	27.8346	-0.047	Negative
0	2003	134	NA	5.702	6.63	trout	14.5.2003	49.7863	1.255	Positive
136	2003	135	NA	4.514	6.66	trout	15.5.2003	51.1951	-1.188	Negative
0	2003	136	NA	3.823	6.91	trout	16.5.2003	38.3106	-0.691	Negative
0	2003	137	NA	3.332	6.9	trout	17.5.2003	39.1297	-0.491	Negative
86	2003	138	NA	4.188	6.94	trout	18.5.2003	49.7541	0.856	Positive
93	2003	139	NA	4.838	7.13	trout	19.5.2003	67.4504	0.65	Positive
0	2003	140	NA	4.51	7.55	trout	20.5.2003	53.6672	-0.328	Negative
78	2003	141	NA	4.601	7.61	trout	21.5.2003	34.2038	0.091	Positive
0	2003	142	NA	5.23	7.9	trout	22.5.2003	34.6345	0.629	Positive
54	2003	143	NA	5.347	7.98	trout	23.5.2003	17.0543	0.117	Positive
0	2003	144	NA	5.169	8.32	trout	24.5.2003	20.2646	-0.178	Negative
0	2003	145	NA	5.199	8.8	trout	25.5.2003	48.3503	0.03	Positive
149	2003	146	NA	5.696	8.73	trout	26.5.2003	42.2287	0.497	Positive
0	2003	147	NA	5.739	8.88	trout	27.5.2003	58.4481	0.043	Positive
0	2003	148	NA	5.111	9.11	trout	28.5.2003	78.9665	-0.628	Negative
232	2003	149	NA	6.228	9	trout	29.5.2003	83.2299	1.117	Positive
0	2003	150	NA	6.044	9.05	trout	30.5.2003	70.5139	-0.184	Negative
0	2003	151	NA	5.494	9.62	trout	31.5.2003	4.19558	-0.55	Negative
0	2003	152	NA	5.384	9.8	trout	1.6.2003	0	-0.11	Negative
0	2003	153	NA	6.254	10.23	trout	2.6.2003	42.6007	0.87	Positive
152	2003	154	NA	6.571	10.89	trout	3.6.2003	63.7484	0.317	Positive
0	2003	155	NA	6.798	10.72	trout	4.6.2003	64.7391	0.227	Positive
61	2003	156	NA	8.591	11.29	trout	5.6.2003	32.8173	1.793	Positive
0	2003	157	NA	7.244	11.54	trout	6.6.2003	8.04115	-1.347	Negative
0	2003	158	NA	7.535	11.36	trout	7.6.2003	4.93543	0.291	Positive
0	2003	159	NA	6.863	11.7	trout	8.6.2003	4.3044	-0.672	Negative
26	2003	160	NA	6.45	12.21	trout	9.6.2003	10.3124	-0.413	Negative
0	2003	161	NA	6.042	11.77	trout	10.6.2003	7.90242	-0.408	Negative
0	2003	162	NA	6.556	11.89	trout	11.6.2003	1.47495	0.514	Positive
0	2003	163	NA	7.604	12.13	trout	12.6.2003	0	1.048	Positive
0	2003	164	NA	7.123	11.76	trout	13.6.2003	0	-0.481	Negative
0	2003	165	NA	7.45	11.78	trout	14.6.2003	0	0.327	Positive
0	2003	166	NA	6.313	12.09	trout	15.6.2003	0	-1.137	Negative
0	2003	167	NA	5.662	12.38	trout	16.6.2003	0	-0.651	Negative
0	2003	168	NA	5.346	12.4	trout	17.6.2003	0.624019	-0.316	Negative
0	2003	169	NA	5.268	12.76	trout	18.6.2003	3.34333	-0.078	Negative
11	2003	170	NA	11.119	12.01	trout	19.6.2003	4.36294	5.851	Positive
0	2003	171	NA	11.861	11.86	trout	20.6.2003	3.34333	0.742	Positive
0	2003	172	NA	13.546	11.68	trout	21.6.2003	0.624019	1.685	Positive
0	2003	173	NA	10.529	11.94	trout	22.6.2003	0	-3.017	Negative
0	2003	174	NA	10.476	12.11	trout	23.6.2003	0	-0.053	Negative
0	2003	175	NA	11.957	12.05	trout	24.6.2003	0	1.481	Positive
0	2003	176	NA	9.26	12.41	trout	25.6.2003	0	-2.697	Negative
0	2003	177	NA	7.729	12.79	trout	26.6.2003	0	-1.531	Negative
0	2003	178	NA	6.905	13.29	trout	27.6.2003	0	-0.824	Negative
0	2003	179	NA	6.377	14.09	trout	28.6.2003	0	-0.528	Negative
0	2003	180	NA	6.487	14.58	trout	29.6.2003	0	0.11	Positive
0	2003	181	NA	5.966	14.11	trout	30.6.2003	0	-0.521	Negative
0	2004	92	NA	1.732	4.94	trout	1.4.2004	0	0	Positive
0	2004	93	NA	1.635	4.74	trout	2.4.2004	0	-0.097	Negative
0	2004	94	NA	1.572	5.34	trout	3.4.2004	0	-0.063	Negative
0	2004	95	NA	2.187	5.15	trout	4.4.2004	0	0.615	Positive
0	2004	96	NA	2.8	4.98	trout	5.4.2004	0	0.613	Positive
0	2004	97	NA	1.974	5.08	trout	6.4.2004	0	-0.826	Negative
0	2004	98	NA	1.721	4.74	trout	7.4.2004	0	-0.253	Negative
0	2004	99	NA	1.597	4.56	trout	8.4.2004	0	-0.124	Negative
0	2004	100	NA	1.637	4.77	trout	9.4.2004	0	0.04	Positive
0	2004	101	NA	1.592	4.59	trout	10.4.2004	0	-0.045	Negative
0	2004	102	NA	1.479	4.56	trout	11.4.2004	0	-0.113	Negative
0	2004	103	NA	1.425	4.41	trout	12.4.2004	0	-0.054	Negative
0	2004	104	NA	1.407	4.53	trout	13.4.2004	0	-0.018	Negative
0	2004	105	NA	3.334	5.2	trout	14.4.2004	0	1.927	Positive
0	2004	106	NA	4.599	5.53	trout	15.4.2004	0	1.265	Positive
0	2004	107	NA	3.256	5.66	trout	16.4.2004	0.887014	-1.343	Negative
3	2004	108	NA	3.376	5.71	trout	17.4.2004	4.03655	0.12	Positive
11	2004	109	NA	5.466	5.93	trout	18.4.2004	9.69595	2.09	Positive
11	2004	110	NA	6.517	6	trout	19.4.2004	12.4716	1.051	Positive
19	2004	111	NA	5.505	5.95	trout	20.4.2004	11.8122	-1.012	Negative
0	2004	112	NA	4.591	5.89	trout	21.4.2004	12.4528	-0.914	Negative
20	2004	113	NA	4.511	6.05	trout	22.4.2004	10.3484	-0.08	Negative
11	2004	114	NA	4.644	6.17	trout	23.4.2004	10.6258	0.133	Positive
0	2004	115	NA	4.157	6.13	trout	24.4.2004	9.64001	-0.487	Negative
23	2004	116	NA	5.235	6.28	trout	25.4.2004	10.3255	1.078	Positive
0	2004	117	NA	5.517	6.46	trout	26.4.2004	14.5252	0.282	Positive
31	2004	118	NA	4.9	6.73	trout	27.4.2004	14.7916	-0.617	Negative
0	2004	119	NA	4.976	6.78	trout	28.4.2004	14.4482	0.076	Positive
21	2004	120	NA	4.555	6.72	trout	29.4.2004	8.90818	-0.421	Negative
0	2004	121	NA	4.023	7.02	trout	30.4.2004	5.27592	-0.532	Negative
0	2004	122	NA	3.723	7.28	trout	1.5.2004	7.6672	-0.3	Negative
20	2004	123	NA	3.762	7.52	trout	2.5.2004	8.11373	0.039	Positive
7	2004	124	NA	4.189	7.22	trout	3.5.2004	9.53595	0.427	Positive
0	2004	125	NA	3.711	7.05	trout	4.5.2004	6.90943	-0.478	Negative
12	2004	126	NA	4.337	7.32	trout	5.5.2004	0	0.626	Positive
0	2004	127	NA	6.013	7.83	trout	6.5.2004	12.4245	1.676	Positive
0	2004	128	NA	7.132	8.11	trout	7.5.2004	41.2483	1.119	Positive
162	2004	129	NA	6.605	7.82	trout	8.5.2004	69.4083	-0.527	Negative
0	2004	130	NA	6.875	8.19	trout	9.5.2004	86.8624	0.27	Positive
147	2004	131	NA	6.506	8.93	trout	10.5.2004	89.337	-0.369	Negative
42	2004	132	NA	6.269	9.47	trout	11.5.2004	100.412	-0.237	Negative
160	2004	133	NA	5.681	9.17	trout	12.5.2004	84.5656	-0.588	Negative
0	2004	134	NA	5.243	8.92	trout	13.5.2004	42.3423	-0.438	Negative
0	2004	135	NA	4.911	8.76	trout	14.5.2004	6.59932	-0.332	Negative
0	2004	136	NA	5.182	8.8	trout	15.5.2004	0	0.271	Positive
0	2004	137	NA	4.834	8.65	trout	16.5.2004	0	-0.348	Negative
0	2004	138	NA	4.998	8.49	trout	17.5.2004	0	0.164	Positive
0	2004	139	NA	8.328	8.15	trout	18.5.2004	0	3.33	Positive
0	2004	140	NA	11.86	7.99	trout	19.5.2004	18.8908	3.532	Positive
0	2004	141	NA	7.494	8	trout	20.5.2004	101.212	-4.366	Negative
333	2004	142	NA	6.412	7.7	trout	21.5.2004	131.606	-1.082	Negative
0	2004	143	NA	5.692	7.6	trout	22.5.2004	101.666	-0.72	Negative
0	2004	144	NA	5.035	7.95	trout	23.5.2004	21.3223	-0.657	Negative
8	2004	145	NA	5.591	7.85	trout	24.5.2004	0	0.556	Positive
0	2004	146	NA	5.218	7.77	trout	25.5.2004	2.43151	-0.373	Negative
0	2004	147	NA	4.55	8.11	trout	26.5.2004	0.453832	-0.668	Negative
0	2004	148	NA	4.175	8.74	trout	27.5.2004	0	-0.375	Negative
0	2004	149	NA	3.956	9.13	trout	28.5.2004	0	-0.219	Negative
0	2004	150	NA	3.735	9.29	trout	29.5.2004	0	-0.221	Negative
0	2004	151	NA	3.631	9.58	trout	30.5.2004	0	-0.104	Negative
0	2004	152	NA	3.478	9.74	trout	31.5.2004	0	-0.153	Negative
0	2004	153	NA	3.351	10.61	trout	1.6.2004	0	-0.127	Negative
0	2004	154	NA	3.334	10.94	trout	2.6.2004	0	-0.017	Negative
0	2004	155	NA	3.32	11.13	trout	3.6.2004	0	-0.014	Negative
0	2004	156	NA	3.851	11.61	trout	4.6.2004	0	0.531	Positive
0	2004	157	NA	3.272	11.34	trout	5.6.2004	0	-0.579	Negative
0	2004	158	NA	3.278	11.29	trout	6.6.2004	1.87206	0.006	Positive
0	2004	159	NA	4.61	11.08	trout	7.6.2004	0	1.332	Positive
33	2004	160	NA	4.936	11.3	trout	8.6.2004	24.9452	0.326	Positive
0	2004	161	NA	4.262	11.46	trout	9.6.2004	73.5533	-0.674	Negative
209	2004	162	NA	5.891	11.59	trout	10.6.2004	84.768	1.629	Positive
0	2004	163	NA	6.256	11.39	trout	11.6.2004	61.5768	0.365	Positive
0	2004	164	NA	5.888	12	trout	12.6.2004	11.8564	-0.368	Negative
0	2004	165	NA	5.218	11.58	trout	13.6.2004	0	-0.67	Negative
0	2004	166	NA	11.362	11.77	trout	14.6.2004	0	6.144	Positive
0	2004	167	NA	11.424	11.4	trout	15.6.2004	0	0.062	Positive
0	2004	168	NA	7.98	11.15	trout	16.6.2004	0	-3.444	Negative
0	2004	169	NA	6.535	11.1	trout	17.6.2004	0	-1.445	Negative
0	2004	170	NA	5.834	11.03	trout	18.6.2004	0	-0.701	Negative
0	2004	171	NA	5.438	10.96	trout	19.6.2004	0	-0.396	Negative
0	2004	172	NA	5.06	11.13	trout	20.6.2004	0	-0.378	Negative
0	2004	173	NA	4.488	10.8	trout	21.6.2004	0	-0.572	Negative
0	2004	174	NA	4.09	11.14	trout	22.6.2004	0	-0.398	Negative
0	2004	175	NA	3.705	11.38	trout	23.6.2004	0	-0.385	Negative
0	2004	176	NA	3.628	11.01	trout	24.6.2004	0	-0.077	Negative
0	2004	177	NA	3.561	11.31	trout	25.6.2004	0	-0.067	Negative
0	2004	178	NA	3.549	11.8	trout	26.6.2004	0	-0.012	Negative
0	2004	179	NA	3.368	12.21	trout	27.6.2004	0	-0.181	Negative
0	2004	180	NA	3.246	12.45	trout	28.6.2004	0	-0.122	Negative
0	2004	181	NA	3.088	12.57	trout	29.6.2004	0	-0.158	Negative
0	2004	182	NA	2.9	12.54	trout	30.6.2004	0	-0.188	Negative
0	2005	91	NA	1.805	3.3	trout	1.4.2005	0	0	Positive
0	2005	92	NA	1.758	3.3	trout	2.4.2005	0	-0.047	Negative
0	2005	93	NA	1.848	3.87	trout	3.4.2005	0	0.09	Positive
0	2005	94	NA	5.498	4.56	trout	4.4.2005	0	3.65	Positive
0	2005	95	NA	4.451	5.32	trout	5.4.2005	0	-1.047	Negative
0	2005	96	NA	3.836	5.27	trout	6.4.2005	0	-0.615	Negative
0	2005	97	NA	4.853	5.48	trout	7.4.2005	0	1.017	Positive
0	2005	98	NA	3.523	5.67	trout	8.4.2005	0	-1.33	Negative
0	2005	99	NA	2.806	4.95	trout	9.4.2005	0	-0.717	Negative
0	2005	100	NA	2.775	4.51	trout	10.4.2005	0	-0.031	Negative
0	2005	101	NA	6.076	4.58	trout	11.4.2005	0	3.301	Positive
0	2005	102	NA	7.266	5.46	trout	12.4.2005	0	1.19	Positive
0	2005	103	NA	4.25	5.76	trout	13.4.2005	0	-3.016	Negative
0	2005	104	NA	3.231	5.67	trout	14.4.2005	0	-1.019	Negative
0	2005	105	NA	2.785	5.48	trout	15.4.2005	0	-0.446	Negative
0	2005	106	NA	3.167	5.16	trout	16.4.2005	0	0.382	Positive
0	2005	107	NA	3.66	5.1	trout	17.4.2005	0	0.493	Positive
0	2005	108	NA	3.69	5.01	trout	18.4.2005	0	0.03	Positive
0	2005	109	NA	3.236	5	trout	19.4.2005	0	-0.454	Negative
0	2005	110	NA	2.921	5.04	trout	20.4.2005	0	-0.315	Negative
0	2005	111	NA	2.725	5.2	trout	21.4.2005	0	-0.196	Negative
0	2005	112	NA	2.596	5.15	trout	22.4.2005	0	-0.129	Negative
0	2005	113	NA	2.481	5.37	trout	23.4.2005	0	-0.115	Negative
0	2005	114	NA	2.372	5.64	trout	24.4.2005	0	-0.109	Negative
0	2005	115	NA	2.341	5.85	trout	25.4.2005	0	-0.031	Negative
0	2005	116	NA	2.344	6.11	trout	26.4.2005	0	0.003	Positive
0	2005	117	NA	2.405	6.33	trout	27.4.2005	0	0.061	Positive
0	2005	118	NA	2.364	6.43	trout	28.4.2005	0	-0.041	Negative
0	2005	119	NA	2.892	6.85	trout	29.4.2005	0	0.528	Positive
0	2005	120	NA	3.434	7.64	trout	30.4.2005	0	0.542	Positive
0	2005	121	NA	3.561	8.49	trout	1.5.2005	0	0.127	Positive
0	2005	122	NA	5.435	9.09	trout	2.5.2005	38.5663	1.874	Positive
111	2005	123	NA	5.382	9.26	trout	3.5.2005	78.0996	-0.053	Negative
108	2005	124	NA	6.106	9.31	trout	4.5.2005	83.2601	0.724	Positive
22	2005	125	NA	4.625	8.61	trout	5.5.2005	47.7303	-1.481	Negative
0	2005	126	NA	4.548	8.39	trout	6.5.2005	6.37964	-0.077	Negative
0	2005	127	NA	4.182	8.03	trout	7.5.2005	0	-0.366	Negative
2	2005	128	NA	3.654	8.26	trout	8.5.2005	0	-0.528	Negative
0	2005	129	NA	3.228	7.59	trout	9.5.2005	0	-0.426	Negative
0	2005	130	NA	2.968	7.64	trout	10.5.2005	1.47495	-0.26	Negative
0	2005	131	NA	2.882	7.82	trout	11.5.2005	7.17657	-0.086	Negative
24	2005	132	NA	2.924	8.07	trout	12.5.2005	9.51915	0.042	Positive
0	2005	133	NA	2.807	8.02	trout	13.5.2005	4.99417	-0.117	Negative
0	2005	134	NA	2.775	8.3	trout	14.5.2005	3.57393	-0.032	Negative
0	2005	135	NA	2.836	8.19	trout	15.5.2005	8.84545	0.061	Positive
39	2005	136	NA	3.487	7.67	trout	16.5.2005	17.0003	0.651	Positive
0	2005	137	NA	2.692	7.26	trout	17.5.2005	19.8241	-0.795	Negative
27	2005	138	NA	2.575	6.99	trout	18.5.2005	13.1484	-0.117	Negative
0	2005	139	NA	2.638	7.58	trout	19.5.2005	3.34677	0.063	Positive
4	2005	140	NA	3.164	8.26	trout	20.5.2005	2.85593	0.526	Positive
0	2005	141	NA	5.983	9.03	trout	21.5.2005	13.9718	2.819	Positive
64	2005	142	NA	5.12	9.39	trout	22.5.2005	54.1807	-0.863	Negative
66	2005	143	NA	5.648	9.99	trout	23.5.2005	88.1535	0.528	Positive
150	2005	144	NA	6.207	9.96	trout	24.5.2005	85.9083	0.559	Positive
0	2005	145	NA	5.694	10.27	trout	25.5.2005	57.2589	-0.513	Negative
48	2005	146	NA	11.32	10.45	trout	26.5.2005	26.4344	5.626	Positive
0	2005	147	NA	8.143	10.47	trout	27.5.2005	18.0982	-3.177	Negative
49	2005	148	NA	6.987	10.52	trout	28.5.2005	24.5973	-1.156	Negative
0	2005	149	NA	9.558	10.44	trout	29.5.2005	25.1312	2.571	Positive
43	2005	150	NA	7.906	10.62	trout	30.5.2005	19.8349	-1.652	Negative
0	2005	151	NA	7.079	10.58	trout	31.5.2005	10.1792	-0.827	Negative
0	2005	152	NA	6.673	10.34	trout	1.6.2005	2.43935	-0.406	Negative
0	2005	153	NA	6.164	10.37	trout	2.6.2005	0	-0.509	Negative
0	2005	154	NA	5.965	10.65	trout	3.6.2005	0	-0.199	Negative
0	2005	155	NA	6.423	10.84	trout	4.6.2005	0	0.458	Positive
0	2005	156	NA	6.18	10.67	trout	5.6.2005	0	-0.243	Negative
0	2005	157	NA	5.478	10.02	trout	6.6.2005	0	-0.702	Negative
0	2005	158	NA	4.932	9.61	trout	7.6.2005	0	-0.546	Negative
0	2005	159	NA	4.585	9.93	trout	8.6.2005	0	-0.347	Negative
0	2005	160	NA	6.234	10.34	trout	9.6.2005	0	1.649	Positive
0	2005	161	NA	6.484	10.12	trout	10.6.2005	0	0.25	Positive
0	2005	162	NA	5.699	10.02	trout	11.6.2005	0	-0.785	Negative
0	2005	163	NA	5.305	10.28	trout	12.6.2005	0	-0.394	Negative
0	2005	164	NA	5.27	10.41	trout	13.6.2005	0	-0.035	Negative
0	2005	165	NA	5.429	10.6	trout	14.6.2005	0	0.159	Positive
0	2005	166	NA	6.189	11.08	trout	15.6.2005	0	0.76	Positive
0	2005	167	NA	6.485	11.67	trout	16.6.2005	0	0.296	Positive
0	2005	168	NA	7.984	11.66	trout	17.6.2005	0	1.499	Positive
0	2005	169	NA	6.744	11.47	trout	18.6.2005	0	-1.24	Negative
0	2005	170	NA	7.122	11.64	trout	19.6.2005	3.57393	0.378	Positive
0	2005	171	NA	9.297	12.31	trout	20.6.2005	19.1482	2.175	Positive
63	2005	172	NA	8.476	13.04	trout	21.6.2005	24.9878	-0.821	Negative
0	2005	173	NA	8.117	12.85	trout	22.6.2005	19.1482	-0.359	Negative
0	2005	174	NA	8.226	13.54	trout	23.6.2005	3.57393	0.109	Positive
0	2005	175	NA	7.819	13.73	trout	24.6.2005	0	-0.407	Negative
0	2005	176	NA	7.055	13.09	trout	25.6.2005	0	-0.764	Negative
0	2005	177	NA	6.413	13.13	trout	26.6.2005	0	-0.642	Negative
0	2005	178	NA	6.981	12.68	trout	27.6.2005	0	0.568	Positive
0	2005	179	NA	6.346	12.66	trout	28.6.2005	0	-0.635	Negative
0	2005	180	NA	5.982	12.98	trout	29.6.2005	0	-0.364	Negative
0	2005	181	NA	5.82	13.45	trout	30.6.2005	0	-0.162	Negative
0	2005	182	NA	NA	NA	trout	1.7.2005	0	NA	NA
0	2005	183	NA	NA	NA	trout	2.7.2005	3.24166	NA	NA
0	2005	184	NA	NA	NA	trout	3.7.2005	16.6978	NA	NA
48	2005	185	NA	NA	NA	trout	4.7.2005	37.9197	NA	NA
0	2006	91	NA	NA	1.97	trout	1.4.2006	0	NA	NA
0	2006	92	NA	NA	3.05	trout	2.4.2006	0	NA	NA
0	2006	93	NA	NA	3.64	trout	3.4.2006	0	NA	NA
0	2006	94	NA	NA	3.94	trout	4.4.2006	0	NA	NA
0	2006	95	NA	NA	3.56	trout	5.4.2006	0	NA	NA
0	2006	96	NA	NA	3.81	trout	6.4.2006	0	NA	NA
0	2006	97	NA	NA	5.12	trout	7.4.2006	0	NA	NA
0	2006	98	NA	NA	4.71	trout	8.4.2006	0	NA	NA
0	2006	99	NA	NA	5.01	trout	9.4.2006	0	NA	NA
0	2006	100	NA	NA	4.53	trout	10.4.2006	0	NA	NA
0	2006	101	NA	NA	4.08	trout	11.4.2006	0	NA	NA
0	2006	102	NA	NA	5.21	trout	12.4.2006	0	NA	NA
0	2006	103	NA	NA	5.87	trout	13.4.2006	0	NA	NA
0	2006	104	NA	NA	6.32	trout	14.4.2006	0.283645	NA	NA
0	2006	105	NA	NA	5.77	trout	15.4.2006	1.5197	NA	NA
5	2006	106	NA	NA	6.07	trout	16.4.2006	1.98316	NA	NA
0	2006	107	NA	NA	6.77	trout	17.4.2006	1.5197	NA	NA
0	2006	108	NA	NA	6.7	trout	18.4.2006	0.283645	NA	NA
0	2006	109	NA	NA	6.58	trout	19.4.2006	0	NA	NA
0	2006	110	NA	NA	5.93	trout	20.4.2006	0	NA	NA
0	2006	111	NA	NA	5.96	trout	21.4.2006	0	NA	NA
0	2006	112	NA	NA	5.44	trout	22.4.2006	0	NA	NA
0	2006	113	NA	NA	6.34	trout	23.4.2006	0	NA	NA
0	2006	114	NA	NA	6.67	trout	24.4.2006	1.00724	NA	NA
3	2006	115	NA	NA	6.9	trout	25.4.2006	4.68312	NA	NA
10	2006	116	NA	NA	7.22	trout	26.4.2006	7.30964	NA	NA
8	2006	117	NA	NA	7.34	trout	27.4.2006	6.26466	NA	NA
0	2006	118	NA	NA	7.16	trout	28.4.2006	2.28649	NA	NA
0	2006	119	NA	NA	6.78	trout	29.4.2006	0.859955	NA	NA
2	2006	120	NA	NA	6.86	trout	30.4.2006	3.59672	NA	NA
11	2006	121	NA	NA	6.87	trout	1.5.2006	2.75424	NA	NA
4	2006	122	NA	NA	6.9	trout	2.5.2006	6.83384	NA	NA
5	2006	123	NA	NA	7.03	trout	3.5.2006	24.0835	NA	NA
63	2006	124	NA	NA	7.83	trout	4.5.2006	43.9165	NA	NA
56	2006	125	NA	NA	7.81	trout	5.5.2006	48.3885	NA	NA
33	2006	126	NA	NA	8.29	trout	6.5.2006	41.1221	NA	NA
18	2006	127	NA	NA	8.8	trout	7.5.2006	38.6006	NA	NA
69	2006	128	NA	NA	7.74	trout	8.5.2006	39.9542	NA	NA
28	2006	129	NA	NA	8.19	trout	9.5.2006	34.5251	NA	NA
10	2006	130	NA	NA	9.16	trout	10.5.2006	18.1759	NA	NA
9	2006	131	NA	NA	9.6	trout	11.5.2006	5.09614	NA	NA
3	2006	132	NA	NA	9.45	trout	12.5.2006	2.96807	NA	NA
1	2006	133	NA	NA	8.56	trout	13.5.2006	1.39936	NA	NA
0	2006	134	NA	NA	8.02	trout	14.5.2006	0.855089	NA	NA
3	2006	135	NA	NA	7.94	trout	15.5.2006	0.656784	NA	NA
0	2006	136	NA	NA	7.92	trout	16.5.2006	0.0702584	NA	NA
0	2006	137	NA	NA	7.87	trout	17.5.2006	1.54486	NA	NA
7	2006	138	NA	NA	8.62	trout	18.5.2006	10.4936	NA	NA
20	2006	139	NA	NA	9.03	trout	19.5.2006	18.1937	NA	NA
32	2006	140	NA	NA	9.15	trout	20.5.2006	18.3404	NA	NA
0	2006	141	NA	NA	8.72	trout	21.5.2006	20.0385	NA	NA
27	2006	142	NA	NA	8.66	trout	22.5.2006	24.3532	NA	NA
40	2006	143	NA	NA	8.87	trout	23.5.2006	26.7432	NA	NA
15	2006	144	NA	NA	8.56	trout	24.5.2006	19.6387	NA	NA
0	2006	145	NA	NA	8.76	trout	25.5.2006	5.23568	NA	NA
0	2006	146	NA	NA	8.61	trout	26.5.2006	0	NA	NA
0	2006	147	NA	NA	8.36	trout	27.5.2006	3.143	NA	NA
0	2006	148	NA	NA	8.66	trout	28.5.2006	20.6949	NA	NA
71	2006	149	NA	NA	8.81	trout	29.5.2006	28.9528	NA	NA
0	2006	150	NA	NA	9.03	trout	30.5.2006	25.9596	NA	NA
15	2006	151	NA	NA	9.36	trout	31.5.2006	7.61787	NA	NA
1	2006	152	NA	NA	9.25	trout	1.6.2006	4.76334	NA	NA
4	2006	153	NA	NA	9.38	trout	2.6.2006	15.9239	NA	NA
49	2006	154	NA	NA	9.61	trout	3.6.2006	21.4678	NA	NA
0	2006	155	NA	NA	9.32	trout	4.6.2006	23.8752	NA	NA
29	2006	156	NA	NA	9.51	trout	5.6.2006	11.5098	NA	NA
0	2006	157	NA	NA	9.82	trout	6.6.2006	8.36337	NA	NA
0	2006	158	NA	NA	10.43	trout	7.6.2006	14.7145	NA	NA
43	2006	159	NA	NA	11.28	trout	8.6.2006	15.3446	NA	NA
0	2006	160	NA	NA	11.37	trout	9.6.2006	13.0694	NA	NA
0	2006	161	NA	NA	11.88	trout	10.6.2006	2.43935	NA	NA
0	2006	162	NA	NA	12.79	trout	11.6.2006	0	NA	NA
0	2006	163	NA	NA	13.92	trout	12.6.2006	0	NA	NA
0	2006	164	NA	NA	13.85	trout	13.6.2006	5.44373	NA	NA
0	2006	165	NA	NA	13.92	trout	14.6.2006	29.5388	NA	NA
97	2006	166	NA	NA	13.79	trout	15.6.2006	38.0694	NA	NA
1	2006	167	NA	NA	14.4	trout	16.6.2006	29.2618	NA	NA
0	2006	168	NA	NA	14.56	trout	17.6.2006	10.584	NA	NA
12	2006	169	NA	NA	14.82	trout	18.6.2006	5.89499	NA	NA
22	2006	170	NA	NA	14.79	trout	19.6.2006	12.8631	NA	NA
2	2006	171	NA	NA	14.35	trout	20.6.2006	6.91976	NA	NA
0	2006	172	NA	NA	14.11	trout	21.6.2006	2.6411	NA	NA
1	2006	173	NA	NA	13.92	trout	22.6.2006	5.95584	NA	NA
22	2006	174	NA	NA	13.7	trout	23.6.2006	9.15682	NA	NA
1	2006	175	NA	NA	13.56	trout	24.6.2006	7.19675	NA	NA
0	2006	176	NA	NA	13.69	trout	25.6.2006	1.79693	NA	NA
1	2006	177	NA	NA	13.87	trout	26.6.2006	0	NA	NA
0	2006	178	NA	NA	14.36	trout	27.6.2006	0.415142	NA	NA
0	2006	179	NA	NA	14.05	trout	28.6.2006	0.968547	NA	NA
3	2006	180	NA	NA	14.38	trout	29.6.2006	1.07193	NA	NA
0	2006	181	NA	NA	14.67	trout	30.6.2006	0.909563	NA	NA
0	2006	182	NA	NA	NA	trout	1.7.2006	0.530855	NA	NA
1	2006	183	NA	NA	NA	trout	2.7.2006	0.523619	NA	NA
1	2006	184	NA	NA	NA	trout	3.7.2006	0.313552	NA	NA
0	2006	185	NA	NA	NA	trout	4.7.2006	0.570887	NA	NA
0	2006	186	NA	NA	NA	trout	5.7.2006	1.19915	NA	NA
3	2006	187	NA	NA	NA	trout	6.7.2006	2.22817	NA	NA
0	2007	91	3.55	1.848	2.63	trout	1.4.2007	0	0	Positive
0	2007	92	3.8	1.772	2.77	trout	2.4.2007	0	-0.076	Negative
0	2007	93	3.87	1.655	3.05	trout	3.4.2007	0	-0.117	Negative
0	2007	94	4.05	1.571	3.32	trout	4.4.2007	0	-0.084	Negative
0	2007	95	4.13	1.678	3.5	trout	5.4.2007	0	0.107	Positive
0	2007	96	3.09	1.556	3.41	trout	6.4.2007	0	-0.122	Negative
0	2007	97	3.18	1.409	3.03	trout	7.4.2007	0	-0.147	Negative
0	2007	98	2.91	1.815	3.81	trout	8.4.2007	0	0.406	Positive
0	2007	99	3.78	3.817	5.31	trout	9.4.2007	0	2.002	Positive
0	2007	100	3.9	5.522	5.74	trout	10.4.2007	0	1.705	Positive
0	2007	101	4.15	4.865	6.34	trout	11.4.2007	0.340374	-0.657	Negative
0	2007	102	4.65	3.69	6.31	trout	12.4.2007	1.82364	-1.175	Negative
6	2007	103	4.81	3.815	6.54	trout	13.4.2007	2.14385	0.125	Positive
0	2007	104	4.62	3.72	6.29	trout	14.4.2007	2.05055	-0.095	Negative
0	2007	105	4.85	4.071	6.29	trout	15.4.2007	0.730356	0.351	Positive
4	2007	106	4.63	4.745	6.54	trout	16.4.2007	2.02683	0.674	Positive
0	2007	107	4.08	3.981	6.16	trout	17.4.2007	5.23497	-0.764	Negative
14	2007	108	4.14	3.272	5.63	trout	18.4.2007	6.00667	-0.709	Negative
0	2007	109	4	3.87	6.38	trout	19.4.2007	5.23497	0.598	Positive
4	2007	110	3.68	3.015	5.66	trout	20.4.2007	1.31902	-0.855	Negative
0	2007	111	3.87	2.638	5.79	trout	21.4.2007	0	-0.377	Negative
0	2007	112	4.49	4.252	6.88	trout	22.4.2007	7.39969	1.614	Positive
18	2007	113	4.66	6.055	7.65	trout	23.4.2007	16.0216	1.803	Positive
30	2007	114	4.79	8.444	7.93	trout	24.4.2007	10.1148	2.389	Positive
0	2007	115	5.12	9.645	8.27	trout	25.4.2007	17.117	1.201	Positive
0	2007	116	5.04	10.307	8.35	trout	26.4.2007	38.0247	0.662	Positive
123	2007	117	5.05	7.573	7.8	trout	27.4.2007	44.7747	-2.734	Negative
0	2007	118	4.97	6.941	7.33	trout	28.4.2007	39.5402	-0.632	Negative
0	2007	119	5.13	6.397	7.82	trout	29.4.2007	18.5274	-0.544	Negative
38	2007	120	5.23	6.109	7.82	trout	30.4.2007	7.81697	-0.288	Negative
0	2007	121	5.3	5.849	7.95	trout	1.5.2007	8.65948	-0.26	Negative
0	2007	122	5.45	5.659	8.12	trout	2.5.2007	4.93543	-0.19	Negative
0	2007	123	5.49	5.542	8.45	trout	3.5.2007	12.6516	-0.117	Negative
49	2007	124	5.28	5.249	8.84	trout	4.5.2007	16.0728	-0.293	Negative
0	2007	125	5.62	4.929	9.12	trout	5.5.2007	18.1266	-0.32	Negative
0	2007	126	5.15	5.85	9.13	trout	6.5.2007	18.3347	0.921	Positive
57	2007	127	5.05	9.149	9.52	trout	7.5.2007	21.4196	3.299	Positive
0	2007	128	5.25	7.467	9.47	trout	8.5.2007	22.8447	-1.682	Negative
30	2007	129	5.25	5.851	9.3	trout	9.5.2007	18.593	-1.616	Negative
0	2007	130	5.15	4.814	9.08	trout	10.5.2007	24.2964	-1.037	Negative
61	2007	131	5.14	4.189	8.85	trout	11.5.2007	24.9526	-0.625	Negative
0	2007	132	5.24	3.742	8.75	trout	12.5.2007	17.6784	-0.447	Negative
0	2007	133	5.8	3.5	8.84	trout	13.5.2007	8.3235	-0.242	Negative
16	2007	134	5.18	3.535	8.6	trout	14.5.2007	2.74808	0.035	Positive
0	2007	135	4.9	3.739	7.86	trout	15.5.2007	2.73961	0.204	Positive
0	2007	136	5.37	3.585	8.03	trout	16.5.2007	2.94991	-0.154	Negative
0	2007	137	5.65	3.178	7.78	trout	17.5.2007	9.99807	-0.407	Negative
36	2007	138	6.03	4.803	8.58	trout	18.5.2007	8.32135	1.625	Positive
0	2007	139	5.66	10.307	9.52	trout	19.5.2007	8.17776	5.504	Positive
0	2007	140	5.8	9.523	9.93	trout	20.5.2007	40.9091	-0.784	Negative
101	2007	141	5.94	6.207	10.28	trout	21.5.2007	81.7036	-3.316	Negative
144	2007	142	5.74	5.629	10.04	trout	22.5.2007	80.6757	-0.578	Negative
0	2007	143	5.68	5.564	9.97	trout	23.5.2007	56.3611	-0.065	Negative
0	2007	144	5.48	9.421	10.31	trout	24.5.2007	38.9883	3.857	Positive
121	2007	145	5.88	9.068	10.52	trout	25.5.2007	39.3807	-0.353	Negative
0	2007	146	5.54	7.056	9.94	trout	26.5.2007	36.8901	-2.012	Negative
0	2007	147	5.94	6.018	9.54	trout	27.5.2007	1.51471	-1.038	Negative
2	2007	148	6.14	5.482	9.41	trout	28.5.2007	0	-0.536	Negative
0	2007	149	6.83	6.857	9.49	trout	29.5.2007	31.3057	1.375	Positive
101	2007	150	6.81	9.142	9.8	trout	30.5.2007	40.1732	2.285	Positive
0	2007	151	6.93	7.523	10.38	trout	31.5.2007	30.5799	-1.619	Negative
0	2007	152	7.15	8.077	10.48	trout	1.6.2007	5.72963	0.554	Positive
0	2007	153	7.29	8.164	10.61	trout	2.6.2007	0	0.087	Positive
0	2007	154	7.7	7.895	11.55	trout	3.6.2007	0	-0.269	Negative
0	2007	155	8.08	7.264	12.32	trout	4.6.2007	0	-0.631	Negative
0	2007	156	8.54	7.09	12.62	trout	5.6.2007	0	-0.174	Negative
0	2007	157	9.53	7.446	13.2	trout	6.6.2007	0	0.356	Positive
0	2007	158	9.85	7.273	13.89	trout	7.6.2007	0	-0.173	Negative
0	2007	159	10.29	7.216	14.18	trout	8.6.2007	0	-0.057	Negative
0	2007	160	10.15	7.124	14.57	trout	9.6.2007	0	-0.092	Negative
0	2007	161	10.42	6.965	14.99	trout	10.6.2007	0	-0.159	Negative
0	2007	162	10.46	6.718	15.79	trout	11.6.2007	0	-0.247	Negative
0	2007	163	8.86	6.355	15.42	trout	12.6.2007	0	-0.363	Negative
0	2007	164	8.39	5.703	14.08	trout	13.6.2007	3.63066	-0.652	Negative
0	2007	165	8.23	5.171	12.9	trout	14.6.2007	19.4521	-0.532	Negative
64	2007	166	8.86	4.583	12.89	trout	15.6.2007	25.3844	-0.588	Negative
0	2007	167	9.55	4.314	13.26	trout	16.6.2007	19.4521	-0.269	Negative
0	2007	168	9.66	4.266	13.42	trout	17.6.2007	1.50724	-0.048	Negative
0	2007	169	10.31	4.055	13.58	trout	18.6.2007	0	-0.211	Negative
0	2007	170	10.01	3.898	14.09	trout	19.6.2007	10.9418	-0.157	Negative
36	2007	171	10.47	3.788	14.41	trout	20.6.2007	14.2787	-0.11	Negative
0	2007	172	10.71	3.75	14.56	trout	21.6.2007	10.9418	-0.038	Negative
0	2007	173	10.91	3.591	14.68	trout	22.6.2007	2.04225	-0.159	Negative
0	2007	174	10.7	3.57	14.46	trout	23.6.2007	0	-0.021	Negative
0	2007	175	10.72	3.485	14.43	trout	24.6.2007	0	-0.085	Negative
0	2007	176	11.19	3.313	14.48	trout	25.6.2007	0	-0.172	Negative
0	2007	177	11.13	3.362	14.74	trout	26.6.2007	0	0.049	Positive
0	2007	178	10.54	3.448	14.54	trout	27.6.2007	0	0.086	Positive
0	2007	179	9.99	3.538	13.95	trout	28.6.2007	0	0.09	Positive
0	2007	180	10.28	3.245	13.92	trout	29.6.2007	0	-0.293	Negative
0	2007	181	11.18	3.23	14.14	trout	30.6.2007	0	-0.015	Negative
0	2007	182	NA	NA	NA	trout	1.7.2007	0	NA	NA
0	2007	183	NA	NA	NA	trout	2.7.2007	0	NA	NA
0	2007	184	NA	NA	NA	trout	3.7.2007	1.59644	NA	NA
0	2007	185	NA	NA	NA	trout	4.7.2007	4.23287	NA	NA
18	2007	186	NA	NA	NA	trout	5.7.2007	6.70545	NA	NA
4	2007	187	NA	NA	NA	trout	6.7.2007	9.19505	NA	NA
0	2008	92	NA	2.085	4.5	trout	1.4.2008	0.340796	0	Positive
1	2008	93	NA	2.021	5.15	trout	2.4.2008	0.29522	-0.064	Negative
0	2008	94	NA	1.709	4.37	trout	3.4.2008	0.220152	-0.312	Negative
0	2008	95	NA	2.441	3.95	trout	4.4.2008	0.101895	0.732	Positive
0	2008	96	NA	2.632	4.11	trout	5.4.2008	0	0.191	Positive
0	2008	97	NA	1.874	3.64	trout	6.4.2008	0	-0.758	Negative
0	2008	98	NA	1.588	3.78	trout	7.4.2008	0	-0.286	Negative
0	2008	99	NA	1.482	3.42	trout	8.4.2008	0	-0.106	Negative
0	2008	100	NA	1.279	3.46	trout	9.4.2008	0	-0.203	Negative
0	2008	101	NA	1.032	3.34	trout	10.4.2008	0	-0.247	Negative
0	2008	102	NA	0.972	3.46	trout	11.4.2008	0	-0.06	Negative
0	2008	103	NA	0.927	3.75	trout	12.4.2008	0.056729	-0.045	Negative
0	2008	104	NA	0.9	3.7	trout	13.4.2008	0.244955	-0.027	Negative
1	2008	105	NA	0.953	3.79	trout	14.4.2008	0.45336	0.053	Positive
0	2008	106	NA	0.933	3.96	trout	15.4.2008	0.607878	-0.02	Negative
1	2008	107	NA	0.893	4.12	trout	16.4.2008	0.45336	-0.04	Negative
0	2008	108	NA	0.883	4.28	trout	17.4.2008	0.244955	-0.01	Negative
0	2008	109	NA	0.858	4.69	trout	18.4.2008	0	-0.025	Negative
0	2008	110	NA	0.855	4.91	trout	19.4.2008	0	-0.003	Negative
0	2008	111	NA	0.904	5.12	trout	20.4.2008	0	0.049	Positive
1	2008	112	NA	0.985	5.34	trout	21.4.2008	0.850464	0.081	Positive
0	2008	113	NA	1.138	5.9	trout	22.4.2008	2.67647	0.153	Positive
8	2008	114	NA	1.314	6.12	trout	23.4.2008	3.28651	0.176	Positive
0	2008	115	NA	1.35	6.42	trout	24.4.2008	0	0.036	Positive
1	2008	116	NA	1.914	7.02	trout	25.4.2008	3.80037	0.564	Positive
0	2008	117	NA	2.869	7.44	trout	26.4.2008	15.6369	0.955	Positive
52	2008	118	NA	5.519	8.22	trout	27.4.2008	17.5554	2.65	Positive
0	2008	119	NA	8.951	8.53	trout	28.4.2008	16.3931	3.432	Positive
0	2008	120	NA	7.658	8.86	trout	29.4.2008	17.7888	-1.293	Negative
53	2008	121	NA	9.657	9.3	trout	30.4.2008	33.5156	1.999	Positive
40	2008	122	NA	8.735	9.44	trout	1.5.2008	50.2104	-0.922	Negative
60	2008	123	NA	7.321	9.3	trout	2.5.2008	33.3586	-1.414	Negative
0	2008	124	NA	6.26	9.56	trout	3.5.2008	22.7686	-1.061	Negative
0	2008	125	NA	5.799	9.86	trout	4.5.2008	29.9186	-0.461	Negative
95	2008	126	NA	5.716	9.58	trout	5.5.2008	34.1409	-0.083	Negative
0	2008	127	NA	5.725	9.5	trout	6.5.2008	28.8742	0.009	Positive
0	2008	128	NA	5.574	9.7	trout	7.5.2008	5.38926	-0.151	Negative
0	2008	129	NA	5.602	10	trout	8.5.2008	0	0.028	Positive
0	2008	130	NA	5.982	10.48	trout	9.5.2008	0	0.38	Positive
0	2008	131	NA	6.245	11.1	trout	10.5.2008	5.16234	0.263	Positive
0	2008	132	NA	6.424	12.18	trout	11.5.2008	26.5968	0.179	Positive
91	2008	133	NA	5.979	11.6	trout	12.5.2008	37.1146	-0.445	Negative
0	2008	134	NA	5.667	11.73	trout	13.5.2008	32.1267	-0.312	Negative
18	2008	135	NA	5.458	11.86	trout	14.5.2008	13.2661	-0.209	Negative
0	2008	136	NA	5.674	11.28	trout	15.5.2008	5.27034	0.216	Positive
17	2008	137	NA	7.058	10.72	trout	16.5.2008	6.46621	1.384	Positive
0	2008	138	NA	5.599	10.36	trout	17.5.2008	5.3533	-1.459	Negative
0	2008	139	NA	4.826	10.5	trout	18.5.2008	7.65106	-0.773	Negative
22	2008	140	NA	4.333	10.33	trout	19.5.2008	7.72316	-0.493	Negative
0	2008	141	NA	4.015	10.15	trout	20.5.2008	6.15581	-0.318	Negative
0	2008	142	NA	3.779	10.2	trout	21.5.2008	1.7586	-0.236	Negative
0	2008	143	NA	3.633	10.61	trout	22.5.2008	1.43781	-0.146	Negative
9	2008	144	NA	3.599	11.03	trout	23.5.2008	0	-0.034	Negative
0	2008	145	NA	3.617	11.44	trout	24.5.2008	6.47957	0.018	Positive
0	2008	146	NA	3.748	11.84	trout	25.5.2008	17.7393	0.131	Positive
66	2008	147	NA	3.75	12.12	trout	26.5.2008	28.3698	0.002	Positive
0	2008	148	NA	3.917	12.33	trout	27.5.2008	34.6491	0.167	Positive
48	2008	149	NA	4.232	12.95	trout	28.5.2008	22.7824	0.315	Positive
0	2008	150	NA	5.242	13.76	trout	29.5.2008	10.6961	1.01	Positive
0	2008	151	NA	5.682	14.61	trout	30.5.2008	0	0.44	Positive
0	2008	152	NA	6.396	14.74	trout	31.5.2008	1.20401	0.714	Positive
0	2008	153	NA	6.725	15.22	trout	1.6.2008	39.139	0.329	Positive
120	2008	154	NA	6.677	15.77	trout	2.6.2008	61.8809	-0.048	Negative
47	2008	155	NA	7.584	16.75	trout	3.6.2008	55.1144	0.907	Positive
0	2008	156	NA	8.3	17.86	trout	4.6.2008	21.0926	0.716	Positive
0	2008	157	NA	7.719	18.14	trout	5.6.2008	0	-0.581	Negative
0	2008	158	NA	7.458	18.1	trout	6.6.2008	0	-0.261	Negative
0	2008	159	NA	7.116	18.69	trout	7.6.2008	1.30477	-0.342	Negative
0	2008	160	NA	6.903	18.71	trout	8.6.2008	6.69568	-0.213	Negative
23	2008	161	NA	6.864	18.12	trout	9.6.2008	9.40617	-0.039	Negative
0	2008	162	NA	10.83	16.61	trout	10.6.2008	8.5103	3.966	Positive
5	2008	163	NA	10.292	15.15	trout	11.6.2008	3.28792	-0.538	Negative
0	2008	164	NA	8.843	15.1	trout	12.6.2008	0.163066	-1.449	Negative
0	2008	165	NA	7.75	15.02	trout	13.6.2008	0.283645	-1.093	Negative
0	2008	166	NA	6.793	14.52	trout	14.6.2008	0	-0.957	Negative
0	2008	167	NA	5.965	14.92	trout	15.6.2008	0	-0.828	Negative
0	2008	168	NA	5.469	15.07	trout	16.6.2008	0	-0.496	Negative
0	2008	169	NA	5.067	14.79	trout	17.6.2008	0	-0.402	Negative
0	2008	170	NA	5.145	14.19	trout	18.6.2008	0	0.078	Positive
0	2008	171	NA	6.928	14.4	trout	19.6.2008	0	1.783	Positive
0	2008	172	NA	10.994	14.36	trout	20.6.2008	0	4.066	Positive
0	2008	173	NA	13.796	14.08	trout	21.6.2008	0	2.802	Positive
0	2008	174	NA	9.258	13.52	trout	22.6.2008	0	-4.538	Negative
0	2008	175	NA	14.107	13.07	trout	23.6.2008	0	4.849	Positive
0	2008	176	NA	11.041	12.77	trout	24.6.2008	0	-3.066	Negative
0	2008	177	NA	8.61	12.86	trout	25.6.2008	0	-2.431	Negative
0	2008	178	NA	7.212	13.09	trout	26.6.2008	0	-1.398	Negative
0	2008	179	NA	6.993	12.96	trout	27.6.2008	0	-0.219	Negative
0	2008	180	NA	6.076	13.65	trout	28.6.2008	0	-0.917	Negative
0	2008	181	NA	5.618	13.95	trout	29.6.2008	0	-0.458	Negative
0	2008	182	NA	6.025	13.97	trout	30.6.2008	0	0.407	Positive
0	2009	91	NA	4.001	6.43	trout	1.4.2009	0.373004	0	Positive
0	2009	92	NA	2.933	6.31	trout	2.4.2009	0.0823683	-1.068	Negative
0	2009	93	NA	2.761	6.57	trout	3.4.2009	0	-0.172	Negative
0	2009	94	NA	2.698	6.77	trout	4.4.2009	0	-0.063	Negative
0	2009	95	NA	3.655	6.98	trout	5.4.2009	0	0.957	Positive
2	2009	96	NA	3.794	6.93	trout	6.4.2009	0.0167401	0.139	Positive
0	2009	97	NA	2.849	7.03	trout	7.4.2009	0.321211	-0.945	Negative
0	2009	98	NA	3.706	7.22	trout	8.4.2009	0.994642	0.857	Positive
0	2009	99	NA	3.907	7.37	trout	9.4.2009	1.71991	0.201	Positive
0	2009	100	NA	5.187	7.5	trout	10.4.2009	2.51058	1.28	Positive
0	2009	101	NA	6.7	7.57	trout	11.4.2009	3.17553	1.513	Positive
17	2009	102	NA	6.97	7.73	trout	12.4.2009	3.31562	0.27	Positive
0	2009	103	NA	4.707	7.7	trout	13.4.2009	3.27921	-2.263	Negative
0	2009	104	NA	3.901	7.87	trout	14.4.2009	3.05238	-0.806	Negative
2	2009	105	NA	3.851	8.01	trout	15.4.2009	1.97071	-0.05	Negative
0	2009	106	NA	3.796	8.16	trout	16.4.2009	0.824959	-0.055	Negative
1	2009	107	NA	3.758	8.32	trout	17.4.2009	0.294152	-0.038	Negative
0	2009	108	NA	3.619	8.3	trout	18.4.2009	0	-0.139	Negative
0	2009	109	NA	3.584	8.51	trout	19.4.2009	0	-0.035	Negative
0	2009	110	NA	3.527	8.33	trout	20.4.2009	0	-0.057	Negative
0	2009	111	NA	3.239	8.58	trout	21.4.2009	0.351975	-0.288	Negative
6	2009	112	NA	3.179	8.67	trout	22.4.2009	1.1604	-0.06	Negative
3	2009	113	NA	3.272	8.91	trout	23.4.2009	2.31481	0.093	Positive
0	2009	114	NA	3.595	8.88	trout	24.4.2009	4.08214	0.323	Positive
0	2009	115	NA	3.628	8.99	trout	25.4.2009	6.12341	0.033	Positive
0	2009	116	NA	3.715	9.14	trout	26.4.2009	8.03559	0.087	Positive
40	2009	117	NA	3.72	9.29	trout	27.4.2009	9.96298	0.005	Positive
0	2009	118	NA	4.157	9.47	trout	28.4.2009	11.7757	0.437	Positive
0	2009	119	NA	4.655	9.69	trout	29.4.2009	13.2793	0.498	Positive
48	2009	120	NA	5.807	10.18	trout	30.4.2009	14.9171	1.152	Positive
0	2009	121	NA	6.108	10.36	trout	1.5.2009	15.9922	0.301	Positive
0	2009	122	NA	6.883	10.52	trout	2.5.2009	17.5038	0.775	Positive
0	2009	123	NA	5.491	10.69	trout	3.5.2009	21.1824	-1.392	Negative
93	2009	124	NA	5.062	10.52	trout	4.5.2009	25.6209	-0.429	Negative
0	2009	125	4.97	7.979	9.84	trout	5.5.2009	29.4838	2.917	Positive
0	2009	126	4.93	6.5	9.84	trout	6.5.2009	34.1611	-1.479	Negative
90	2009	127	4.97	7.008	9.48	trout	7.5.2009	38.5279	0.508	Positive
43	2009	128	5	6.785	9.19	trout	8.5.2009	42.0898	-0.223	Negative
0	2009	129	4.99	7.359	9	trout	9.5.2009	43.7195	0.574	Positive
0	2009	130	4.9	7.717	9.02	trout	10.5.2009	40.279	0.358	Positive
157	2009	131	5.1	5.706	9.33	trout	11.5.2009	34.3035	-2.011	Negative
0	2009	132	5.49	4.703	9.82	trout	12.5.2009	28.2451	-1.003	Negative
0	2009	133	5.75	4.355	9.97	trout	13.5.2009	17.7575	-0.348	Negative
0	2009	134	5.54	4.132	10.13	trout	14.5.2009	8.51363	-0.223	Negative
0	2009	135	5.8	3.907	10.59	trout	15.5.2009	5.8106	-0.225	Negative
0	2009	136	6.15	3.978	10.48	trout	16.5.2009	4.86102	0.071	Positive
0	2009	137	6.25	4.229	10.58	trout	17.5.2009	11.2341	0.251	Positive
0	2009	138	6.13	4.496	10.6	trout	18.5.2009	22.5323	0.267	Positive
58	2009	139	5.81	5.801	11	trout	19.5.2009	29.1603	1.305	Positive
94	2009	140	5.96	5.393	11.15	trout	20.5.2009	25.1891	-0.408	Negative
0	2009	141	6.06	5.455	11.49	trout	21.5.2009	20.7655	0.062	Positive
0	2009	142	6.15	6.159	11.65	trout	22.5.2009	17.4466	0.704	Positive
0	2009	143	6.56	5.712	11.84	trout	23.5.2009	14.884	-0.447	Negative
0	2009	144	6.33	5.251	12.12	trout	24.5.2009	20.3055	-0.461	Negative
0	2009	145	6.77	5.022	12.13	trout	25.5.2009	28.9149	-0.229	Negative
0	2009	146	6.59	5.732	12.37	trout	26.5.2009	34.3357	0.71	Positive
190	2009	147	6.08	9.018	11.66	trout	27.5.2009	37.6712	3.286	Positive
0	2009	148	6.25	8.509	11.43	trout	28.5.2009	39.7725	-0.509	Negative
27	2009	149	6.69	6.271	12.11	trout	29.5.2009	34.2578	-2.238	Negative
0	2009	150	7.05	6.069	12.88	trout	30.5.2009	26.8653	-0.202	Negative
0	2009	151	7.32	5.555	13.64	trout	31.5.2009	19.6921	-0.514	Negative
0	2009	152	7.67	5.42	13.88	trout	1.6.2009	10.5177	-0.135	Negative
44	2009	153	7.15	5.264	13.07	trout	2.6.2009	4.29103	-0.156	Negative
0	2009	154	6.7	4.768	12.37	trout	3.6.2009	5.12439	-0.496	Negative
6	2009	155	6.8	4.329	12.11	trout	4.6.2009	7.12878	-0.439	Negative
0	2009	156	7.46	4.011	12.31	trout	5.6.2009	5.6513	-0.318	Negative
0	2009	157	7.91	3.961	12	trout	6.6.2009	4.20729	-0.05	Negative
0	2009	158	7.52	3.804	12.44	trout	7.6.2009	4.10974	-0.157	Negative
14	2009	159	7.74	3.603	12.9	trout	8.6.2009	4.67201	-0.201	Negative
0	2009	160	8.03	3.729	13.24	trout	9.6.2009	5.09459	0.126	Positive
11	2009	161	8.06	3.865	13.31	trout	10.6.2009	4.83323	0.136	Positive
0	2009	162	8.01	3.641	13.27	trout	11.6.2009	4.60216	-0.224	Negative
12	2009	163	7.81	3.492	13.2	trout	12.6.2009	3.34313	-0.149	Negative
0	2009	164	8.07	3.461	13.51	trout	13.6.2009	2.72686	-0.031	Negative
0	2009	165	8.35	3.402	13.51	trout	14.6.2009	5.94272	-0.059	Negative
0	2009	166	8.23	3.349	13.53	trout	15.6.2009	10.6721	-0.053	Negative
15	2009	167	8.27	3.232	13.43	trout	16.6.2009	13.8347	-0.117	Negative
0	2009	168	8.35	3.14	13.42	trout	17.6.2009	15.8608	-0.092	Negative
65	2009	169	8.05	6.585	12.72	trout	18.6.2009	17.1302	3.445	Positive
12	2009	170	8.16	5.576	13.04	trout	19.6.2009	15.6287	-1.009	Negative
0	2009	171	8.46	4.594	13.34	trout	20.6.2009	13.2995	-0.982	Negative
0	2009	172	9.04	4.314	13.74	trout	21.6.2009	9.65572	-0.28	Negative
5	2009	173	8.98	4.185	13.7	trout	22.6.2009	4.41074	-0.129	Negative
0	2009	174	9.5	4.059	14.22	trout	23.6.2009	0.645581	-0.126	Negative
3	2009	175	10.05	4.039	14.96	trout	24.6.2009	0.199638	-0.02	Negative
0	2009	176	10.74	4.097	15.49	trout	25.6.2009	0.514438	0.058	Positive
3	2009	177	11.48	4.176	15.67	trout	26.6.2009	0.5842	0.079	Positive
0	2009	178	11.95	4.213	16.27	trout	27.6.2009	0.798234	0.037	Positive
0	2009	179	12.09	4.239	17.06	trout	28.6.2009	0.606501	0.026	Positive
0	2009	180	12.18	4.371	17.22	trout	29.6.2009	0.431497	0.132	Positive
0	2009	181	12.43	4.303	17.81	trout	30.6.2009	0.308933	-0.068	Negative
2	2009	182	NA	NA	NA	trout	1.7.2009	0.231634	NA	NA
0	2009	183	NA	NA	NA	trout	2.7.2009	0.22072	NA	NA
0	2009	184	NA	NA	NA	trout	3.7.2009	0.340585	NA	NA
0	2009	185	NA	NA	NA	trout	4.7.2009	0.513772	NA	NA
0	2009	186	NA	NA	NA	trout	5.7.2009	0.773166	NA	NA
2	2009	187	NA	NA	NA	trout	6.7.2009	1.10495	NA	NA
0	2009	188	NA	NA	NA	trout	7.7.2009	1.30442	NA	NA
3	2009	189	NA	NA	NA	trout	8.7.2009	1.37128	NA	NA
3	2009	190	NA	NA	NA	trout	9.7.2009	1.37395	NA	NA
0	2009	191	NA	NA	NA	trout	10.7.2009	1.14153	NA	NA
0	2009	192	NA	NA	NA	trout	11.7.2009	0.848328	NA	NA
0	2009	193	NA	NA	NA	trout	12.7.2009	0.547314	NA	NA
1	2009	194	NA	NA	NA	trout	13.7.2009	0.17011	NA	NA
0	2009	195	NA	NA	NA	trout	14.7.2009	0	NA	NA
0	2009	196	NA	NA	NA	trout	15.7.2009	0	NA	NA
0	2009	197	NA	NA	NA	trout	16.7.2009	0.00602226	NA	NA
0	2009	198	NA	NA	NA	trout	17.7.2009	0.230681	NA	NA
0	2009	199	NA	NA	NA	trout	18.7.2009	0.609721	NA	NA
0	2009	200	NA	NA	NA	trout	19.7.2009	1.12378	NA	NA
3	2009	201	NA	NA	NA	trout	20.7.2009	1.7719	NA	NA
0	2010	91	3.64	1.228	6.94	trout	1.4.2010	0	0	Positive
0	2010	92	3.39	1.172	6.92	trout	2.4.2010	0	-0.056	Negative
0	2010	93	3.55	1.024	6.83	trout	3.4.2010	0	-0.148	Negative
0	2010	94	3.43	0.857	7.71	trout	4.4.2010	0	-0.167	Negative
0	2010	95	3.83	0.766	7.05	trout	5.4.2010	0	-0.091	Negative
0	2010	96	4.46	0.914	6.88	trout	6.4.2010	0	0.148	Positive
0	2010	97	4.7	1.489	7.03	trout	7.4.2010	0	0.575	Positive
0	2010	98	4.21	1.697	7.14	trout	8.4.2010	0	0.208	Positive
0	2010	99	3.96	1.55	6.93	trout	9.4.2010	0	-0.147	Negative
0	2010	100	3.74	1.205	6.91	trout	10.4.2010	0	-0.345	Negative
0	2010	101	4.37	1.103	7.18	trout	11.4.2010	0	-0.102	Negative
0	2010	102	4.07	1.118	7.18	trout	12.4.2010	0	0.015	Positive
0	2010	103	4.19	1.103	7.6	trout	13.4.2010	0	-0.015	Negative
0	2010	104	4.16	1.138	7.53	trout	14.4.2010	0.00371231	0.035	Positive
0	2010	105	3.95	1.161	7.61	trout	15.4.2010	0.102251	0.023	Positive
0	2010	106	3.93	1.109	7.31	trout	16.4.2010	0.223046	-0.052	Negative
0	2010	107	3.93	5.237	6.43	trout	17.4.2010	0.396353	4.128	Positive
0	2010	108	3.3	2.5	6.26	trout	18.4.2010	0.589371	-2.737	Negative
3	2010	109	3.52	1.886	6.48	trout	19.4.2010	0.680689	-0.614	Negative
0	2010	110	3.65	1.63	6.25	trout	20.4.2010	0.347051	-0.256	Negative
0	2010	111	4.06	1.442	6.57	trout	21.4.2010	0	-0.188	Negative
0	2010	112	3.92	1.402	6.71	trout	22.4.2010	0	-0.04	Negative
0	2010	113	3.37	1.422	6.89	trout	23.4.2010	0	0.02	Positive
0	2010	114	4.01	1.455	6.84	trout	24.4.2010	0.707277	0.033	Positive
0	2010	115	4.46	1.687	6.93	trout	25.4.2010	2.11457	0.232	Positive
0	2010	116	4.64	2.949	7.05	trout	26.4.2010	5.54772	1.262	Positive
17	2010	117	4.15	5.034	7.3	trout	27.4.2010	8.79125	2.085	Positive
0	2010	118	4.02	4.952	7.46	trout	28.4.2010	10.178	-0.082	Negative
28	2010	119	4.45	6.385	7.38	trout	29.4.2010	11.0324	1.433	Positive
11	2010	120	4.38	5.078	7.48	trout	30.4.2010	10.6235	-1.307	Negative
0	2010	121	4.34	4.701	7.36	trout	1.5.2010	9.29697	-0.377	Negative
0	2010	122	4.55	3.503	7.52	trout	2.5.2010	8.08526	-1.198	Negative
18	2010	123	4.48	3.061	7.72	trout	3.5.2010	6.68178	-0.442	Negative
0	2010	124	4.41	2.754	7.66	trout	4.5.2010	4.98097	-0.307	Negative
15	2010	125	4.52	2.499	7.72	trout	5.5.2010	4.31677	-0.255	Negative
4	2010	126	4.86	2.31	7.83	trout	6.5.2010	5.58788	-0.189	Negative
0	2010	127	5.24	2.201	8.08	trout	7.5.2010	7.76883	-0.109	Negative
0	2010	128	5.37	2.251	8.56	trout	8.5.2010	9.30734	0.05	Positive
0	2010	129	5.15	2.276	8.32	trout	9.5.2010	10.473	0.025	Positive
54	2010	130	4.78	2.062	8.06	trout	10.5.2010	11.8268	-0.214	Negative
0	2010	131	4.63	1.89	8.24	trout	11.5.2010	12.2538	-0.172	Negative
0	2010	132	5.18	1.748	8.3	trout	12.5.2010	7.89303	-0.142	Negative
0	2010	133	5.48	1.693	8.75	trout	13.5.2010	0.612567	-0.055	Negative
17	2010	134	5.92	1.818	9.22	trout	14.5.2010	0	0.125	Positive
0	2010	135	6.03	2.016	9.31	trout	15.5.2010	4.84235	0.198	Positive
0	2010	136	5.27	4.056	9.19	trout	16.5.2010	18.0334	2.04	Positive
0	2010	137	5.03	5.48	9.46	trout	17.5.2010	32.1202	1.424	Positive
32	2010	138	5.84	3.73	9.88	trout	18.5.2010	50.4724	-1.75	Negative
92	2010	139	6.18	3.94	10.42	trout	19.5.2010	71.6393	0.21	Positive
153	2010	140	6.33	3.918	10.7	trout	20.5.2010	83.0468	-0.022	Negative
84	2010	141	6.68	4.129	11.67	trout	21.5.2010	78.0256	0.211	Positive
0	2010	142	6.46	4.276	11.63	trout	22.5.2010	66.8922	0.147	Positive
88	2010	143	6.41	5.635	11.54	trout	23.5.2010	44.3988	1.359	Positive
0	2010	144	5.61	4.778	11.15	trout	24.5.2010	20.3706	-0.857	Negative
0	2010	145	5.52	4.218	10.47	trout	25.5.2010	7.31873	-0.56	Negative
0	2010	146	5.64	3.873	10.69	trout	26.5.2010	0	-0.345	Negative
0	2010	147	5.98	3.791	10.94	trout	27.5.2010	0	-0.082	Negative
0	2010	148	6.47	3.553	11.1	trout	28.5.2010	0	-0.238	Negative
0	2010	149	6.43	3.451	11.28	trout	29.5.2010	13.6303	-0.102	Negative
0	2010	150	6.72	3.347	11.43	trout	30.5.2010	25.8927	-0.104	Negative
0	2010	151	7.52	3.403	11.9	trout	31.5.2010	35.5434	0.056	Positive
170	2010	152	7.55	3.606	12.54	trout	1.6.2010	44.9374	0.203	Positive
0	2010	153	6.96	3.522	12.09	trout	2.6.2010	48.7857	-0.084	Negative
57	2010	154	6.91	4.066	12.25	trout	3.6.2010	41.707	0.544	Positive
15	2010	155	7.53	3.581	12.76	trout	4.6.2010	28.0139	-0.485	Negative
0	2010	156	7.6	3.558	12.9	trout	5.6.2010	16.9589	-0.023	Negative
0	2010	157	7.97	3.45	12.87	trout	6.6.2010	12.5192	-0.108	Negative
32	2010	158	8.21	3.506	13.1	trout	7.6.2010	10.8674	0.056	Positive
12	2010	159	8.41	3.477	13.14	trout	8.6.2010	9.54875	-0.029	Negative
3	2010	160	8.79	3.477	13.95	trout	9.6.2010	7.03188	0	Positive
9	2010	161	9.25	3.618	14.2	trout	10.6.2010	4.20858	0.141	Positive
2	2010	162	8.9	4.75	13.91	trout	11.6.2010	2.259	1.132	Positive
0	2010	163	7.63	7.171	13.6	trout	12.6.2010	2.48889	2.421	Positive
0	2010	164	7.81	4.919	13.27	trout	13.6.2010	4.21285	-2.252	Negative
0	2010	165	8.28	4.517	13.07	trout	14.6.2010	5.62432	-0.402	Negative
0	2010	166	8.52	4.068	13.24	trout	15.6.2010	7.02138	-0.449	Negative
37	2010	167	8.59	3.802	13.26	trout	16.6.2010	8.07919	-0.266	Negative
0	2010	168	8.88	3.774	13.73	trout	17.6.2010	7.31614	-0.028	Negative
0	2010	169	8.02	5.729	13.14	trout	18.6.2010	6.02493	1.955	Positive
0	2010	170	8.46	4.368	12.14	trout	19.6.2010	4.00008	-1.361	Negative
0	2010	171	8.71	3.861	12.57	trout	20.6.2010	1.21485	-0.507	Negative
3	2010	172	9.09	3.584	13.33	trout	21.6.2010	0	-0.277	Negative
0	2010	173	8.84	3.405	13.84	trout	22.6.2010	0	-0.179	Negative
0	2010	174	9.48	3.191	13.77	trout	23.6.2010	0	-0.214	Negative
0	2010	175	9.59	3.415	13.84	trout	24.6.2010	0.191007	0.224	Positive
0	2010	176	9.52	4.438	13.45	trout	25.6.2010	0.5751	1.023	Positive
0	2010	177	9.15	5.58	13.92	trout	26.6.2010	1.13814	1.142	Positive
0	2010	178	9.85	4.11	14.21	trout	27.6.2010	1.5302	-1.47	Negative
8	2010	179	10	3.918	14.28	trout	28.6.2010	1.69612	-0.192	Negative
0	2010	180	10.24	3.765	14.7	trout	29.6.2010	1.77531	-0.153	Negative
0	2010	181	9.85	5.347	15.1	trout	30.6.2010	1.70964	1.582	Positive
0	2010	182	NA	NA	NA	trout	1.7.2010	1.35656	NA	NA
3	2010	183	NA	NA	NA	trout	2.7.2010	0.829497	NA	NA
0	2010	184	NA	NA	NA	trout	3.7.2010	0.454223	NA	NA
0	2010	185	NA	NA	NA	trout	4.7.2010	0.305276	NA	NA
0	2010	186	NA	NA	NA	trout	5.7.2010	0.235711	NA	NA
1	2010	187	NA	NA	NA	trout	6.7.2010	0.239087	NA	NA
0	2010	188	NA	NA	NA	trout	7.7.2010	0.313513	NA	NA
0	2010	189	NA	NA	NA	trout	8.7.2010	0.46114	NA	NA
1	2010	190	NA	NA	NA	trout	9.7.2010	0.681597	NA	NA
0	2011	91	2.91	2.711	4.94	trout	1.4.2011	0	0	Positive
0	2011	92	3.42	11.475	5.26	trout	2.4.2011	0	8.764	Positive
0	2011	93	2.81	7.965	5.4	trout	3.4.2011	0	-3.51	Negative
0	2011	94	2.93	5.249	5.48	trout	4.4.2011	0	-2.716	Negative
0	2011	95	3.01	6.98	5.46	trout	5.4.2011	0	1.731	Positive
0	2011	96	3.11	8.965	5.56	trout	6.4.2011	0	1.985	Positive
0	2011	97	3.01	10.543	5.61	trout	7.4.2011	0	1.578	Positive
0	2011	98	3.06	11.954	5.89	trout	8.4.2011	0	1.411	Positive
0	2011	99	2.82	7.17	5.66	trout	9.4.2011	0	-4.784	Negative
0	2011	100	3.01	6.111	5.78	trout	10.4.2011	0	-1.059	Negative
0	2011	101	3.26	7.023	5.87	trout	11.4.2011	0	0.912	Positive
0	2011	102	3.15	7.519	6.13	trout	12.4.2011	0	0.496	Positive
0	2011	103	2.97	5.494	5.81	trout	13.4.2011	0.056729	-2.025	Negative
0	2011	104	2.94	4.806	5.77	trout	14.4.2011	0.303939	-0.688	Negative
1	2011	105	3.17	4.803	5.76	trout	15.4.2011	0.396631	-0.003	Negative
0	2011	106	3.21	4.98	5.76	trout	16.4.2011	0.303939	0.177	Positive
0	2011	107	3.23	5.479	6.08	trout	17.4.2011	0	0.499	Positive
0	2011	108	3.49	4.999	6.5	trout	18.4.2011	0.451577	-0.48	Negative
0	2011	109	3.63	5.095	6.64	trout	19.4.2011	2.73545	0.096	Positive
9	2011	110	3.77	5.009	6.86	trout	20.4.2011	3.56968	-0.086	Negative
0	2011	111	3.9	5.04	7.27	trout	21.4.2011	2.73545	0.031	Positive
0	2011	112	4.14	5.771	7.36	trout	22.4.2011	0.510561	0.731	Positive
0	2011	113	4.36	7.177	7.65	trout	23.4.2011	0	1.406	Positive
0	2011	114	4.23	6.837	8.05	trout	24.4.2011	0	-0.34	Negative
0	2011	115	4.12	6.387	8.43	trout	25.4.2011	2.75646	-0.45	Negative
6	2011	116	4.11	5.67	8.53	trout	26.4.2011	12.4192	-0.717	Negative
31	2011	117	4.05	5.123	8.28	trout	27.4.2011	18.5445	-0.547	Negative
14	2011	118	4.33	4.879	8.49	trout	28.4.2011	16.2271	-0.244	Negative
3	2011	119	4.61	4.831	8.59	trout	29.4.2011	5.67006	-0.048	Negative
0	2011	120	4.71	4.769	8.92	trout	30.4.2011	0.658199	-0.062	Negative
0	2011	121	4.81	4.66	9.53	trout	1.5.2011	5.58662	-0.109	Negative
20	2011	122	4.66	4.424	9.45	trout	2.5.2011	9.57255	-0.236	Negative
6	2011	123	4.81	3.863	9.27	trout	3.5.2011	9.24566	-0.561	Negative
3	2011	124	5.03	3.657	9.15	trout	4.5.2011	5.34357	-0.206	Negative
3	2011	125	5.07	3.557	9.63	trout	5.5.2011	2.7821	-0.1	Negative
5	2011	126	4.82	3.395	9.26	trout	6.5.2011	0	-0.162	Negative
0	2011	127	5.46	4.058	8.88	trout	7.5.2011	5.53879	0.663	Positive
0	2011	128	5.74	5.158	9.1	trout	8.5.2011	27.4158	1.1	Positive
98	2011	129	5.92	5.731	9.7	trout	9.5.2011	49.2755	0.573	Positive
26	2011	130	5.86	6.742	10.86	trout	10.5.2011	60.4241	1.011	Positive
67	2011	131	5.76	5.916	11.18	trout	11.5.2011	46.1675	-0.826	Negative
17	2011	132	5.71	5.901	11.47	trout	12.5.2011	27.9682	-0.015	Negative
17	2011	133	5.56	5.618	11.03	trout	13.5.2011	11.1098	-0.283	Negative
0	2011	134	5.49	5.475	10.85	trout	14.5.2011	5.12935	-0.143	Negative
0	2011	135	5.55	6.038	11.03	trout	15.5.2011	14.7638	0.563	Positive
52	2011	136	5.52	6.209	10.87	trout	16.5.2011	18.2861	0.171	Positive
0	2011	137	5.5	6.583	10.78	trout	17.5.2011	22.1225	0.374	Positive
17	2011	138	5.42	6.584	10.66	trout	18.5.2011	22.5674	0.001	Positive
39	2011	139	5.41	7.83	9.9	trout	19.5.2011	23.0393	1.246	Positive
18	2011	140	5.33	6.807	9.97	trout	20.5.2011	16.3004	-1.023	Negative
0	2011	141	5.45	6.452	9.64	trout	21.5.2011	9.78492	-0.355	Negative
0	2011	142	5.78	6.574	9.56	trout	22.5.2011	17.9621	0.122	Positive
62	2011	143	5.62	10.212	9.42	trout	23.5.2011	25.598	3.638	Positive
7	2011	144	5.33	16.858	9.03	trout	24.5.2011	21.6774	6.646	Positive
0	2011	145	5.28	11.055	9.36	trout	25.5.2011	5.94871	-5.803	Negative
1	2011	146	5.34	8.045	9.54	trout	26.5.2011	0	-3.01	Negative
0	2011	147	5.53	6.993	9.98	trout	27.5.2011	0	-1.052	Negative
0	2011	148	5.37	7.759	10.09	trout	28.5.2011	0	0.766	Positive
0	2011	149	5.45	7.789	10.12	trout	29.5.2011	2.03999	0.03	Positive
0	2011	150	5.63	8.481	10.18	trout	30.5.2011	11.2458	0.692	Positive
37	2011	151	5.48	7.72	10.3	trout	31.5.2011	13.2597	-0.761	Negative
0	2011	152	5.57	7.455	10.29	trout	1.6.2011	12.6072	-0.265	Negative
0	2011	153	5.8	10.415	10.6	trout	2.6.2011	9.39352	2.96	Positive
24	2011	154	6.09	8.328	11.05	trout	3.6.2011	6.51097	-2.087	Negative
0	2011	155	6.21	7.854	11.53	trout	4.6.2011	7.79383	-0.474	Negative
0	2011	156	6.23	7.193	11.65	trout	5.6.2011	5.72334	-0.661	Negative
14	2011	157	6.29	7.809	11.69	trout	6.6.2011	5.82711	0.616	Positive
5	2011	158	6.58	9.874	12.58	trout	7.6.2011	6.44232	2.065	Positive
3	2011	159	6.64	8.012	12.75	trout	8.6.2011	4.18454	-1.862	Negative
0	2011	160	6.66	8.254	12.94	trout	9.6.2011	4.01696	0.242	Positive
12	2011	161	6.55	7.42	13.33	trout	10.6.2011	4.63484	-0.834	Negative
0	2011	162	6.82	6.784	12.93	trout	11.6.2011	2.8215	-0.636	Negative
0	2011	163	7	6.176	13.37	trout	12.6.2011	1.30477	-0.608	Negative
0	2011	164	7.26	5.759	13.47	trout	13.6.2011	2.63552	-0.417	Negative
11	2011	165	7.21	9.54	13.01	trout	14.6.2011	3.95006	3.781	Positive
0	2011	166	6.96	15.259	12.52	trout	15.6.2011	3.74043	5.719	Positive
0	2011	167	7.09	9.123	13.05	trout	16.6.2011	2.75159	-6.136	Negative
7	2011	168	7.3	9.037	12.69	trout	17.6.2011	2.1276	-0.086	Negative
0	2011	169	7.42	8.59	12.98	trout	18.6.2011	2.12757	-0.447	Negative
0	2011	170	7.69	7.386	13.42	trout	19.6.2011	0.397103	-1.204	Negative
0	2011	171	7.65	6.846	14	trout	20.6.2011	0	-0.54	Negative
0	2011	172	7.73	6.077	13.99	trout	21.6.2011	0	-0.769	Negative
0	2011	173	7.81	5.449	14.28	trout	22.6.2011	0	-0.628	Negative
0	2011	174	7.92	5.39	14.31	trout	23.6.2011	0	-0.059	Negative
0	2011	175	7.81	6.587	14	trout	24.6.2011	0	1.197	Positive
0	2011	176	7.64	5.643	13.9	trout	25.6.2011	0	-0.944	Negative
0	2011	177	8.01	4.764	13.74	trout	26.6.2011	0	-0.879	Negative
0	2011	178	8.71	8.241	14.19	trout	27.6.2011	0	3.477	Positive
0	2011	179	9.56	7.527	14.68	trout	28.6.2011	0	-0.714	Negative
0	2011	180	9.78	15.531	14.85	trout	29.6.2011	0	8.004	Positive
0	2011	181	8.92	9.8	14.78	trout	30.6.2011	0	-5.731	Negative
0	2012	92	3.36	4.164	5.5	trout	1.4.2012	0.00754231	0	Positive
0	2012	93	3.09	3.674	5.57	trout	2.4.2012	0.000635944	-0.49	Negative
0	2012	94	2.98	3.295	5.41	trout	3.4.2012	0	-0.379	Negative
0	2012	95	2.89	3.017	5.24	trout	4.4.2012	0	-0.278	Negative
0	2012	96	3.05	2.918	5.23	trout	5.4.2012	0	-0.099	Negative
0	2012	97	3.24	2.852	5.34	trout	6.4.2012	0	-0.066	Negative
0	2012	98	3	2.493	5.82	trout	7.4.2012	0	-0.359	Negative
0	2012	99	2.82	2.291	5.29	trout	8.4.2012	0	-0.202	Negative
0	2012	100	3.16	2.33	5.47	trout	9.4.2012	0.0372551	0.039	Positive
0	2012	101	3.53	2.699	5.71	trout	10.4.2012	0.144731	0.369	Positive
0	2012	102	3.68	2.991	6.04	trout	11.4.2012	0.238016	0.292	Positive
1	2012	103	3.74	2.59	6.59	trout	12.4.2012	0.26457	-0.401	Negative
0	2012	104	3.98	2.251	6.27	trout	13.4.2012	0.221325	-0.339	Negative
0	2012	105	4.09	2.065	6.16	trout	14.4.2012	0.15332	-0.186	Negative
0	2012	106	4	1.885	5.87	trout	15.4.2012	0.0372551	-0.18	Negative
0	2012	107	3.82	1.714	5.79	trout	16.4.2012	0	-0.171	Negative
0	2012	108	3.74	1.595	5.94	trout	17.4.2012	0	-0.119	Negative
0	2012	109	3.86	1.498	6.23	trout	18.4.2012	0	-0.097	Negative
0	2012	110	4.13	1.408	6.74	trout	19.4.2012	0	-0.09	Negative
0	2012	111	4.49	1.405	6.94	trout	20.4.2012	0	-0.003	Negative
0	2012	112	4.67	1.404	7.27	trout	21.4.2012	0.335296	-0.001	Negative
0	2012	113	4.56	1.323	7.32	trout	22.4.2012	0.736768	-0.081	Negative
0	2012	114	4.7	1.328	7.61	trout	23.4.2012	1.39702	0.005	Positive
9	2012	115	4.99	1.429	8.03	trout	24.4.2012	3.21306	0.101	Positive
0	2012	116	4.85	1.492	8.08	trout	25.4.2012	4.94872	0.063	Positive
0	2012	117	4.83	1.671	8.14	trout	26.4.2012	5.73038	0.179	Positive
20	2012	118	4.77	2.822	8.15	trout	27.4.2012	5.78001	1.151	Positive
0	2012	119	4.48	2.172	8.1	trout	28.4.2012	5.52104	-0.65	Negative
0	2012	120	4.64	1.776	8.22	trout	29.4.2012	4.54059	-0.396	Negative
11	2012	121	4.9	1.765	8.89	trout	30.4.2012	5.1281	-0.011	Negative
0	2012	122	5.1	1.911	9.5	trout	1.5.2012	5.70604	0.146	Positive
0	2012	123	5.36	2.235	9.78	trout	2.5.2012	7.16452	0.324	Positive
25	2012	124	5.35	2.259	9.87	trout	3.5.2012	5.90281	0.024	Positive
0	2012	125	5.19	2.153	9.34	trout	4.5.2012	4.55926	-0.106	Negative
0	2012	126	4.85	1.98	9.16	trout	5.5.2012	3.94572	-0.173	Negative
0	2012	127	4.7	1.764	8.76	trout	6.5.2012	3.73861	-0.216	Negative
0	2012	128	4.86	1.656	8.81	trout	7.5.2012	4.13266	-0.108	Negative
20	2012	129	4.87	1.643	8.94	trout	8.5.2012	8.31049	-0.013	Negative
10	2012	130	5.02	1.982	8.98	trout	9.5.2012	9.63128	0.339	Positive
0	2012	131	5.08	2.075	9.22	trout	10.5.2012	10.4667	0.093	Positive
33	2012	132	5.06	2.651	9.24	trout	11.5.2012	0	0.576	Positive
0	2012	133	4.93	3.681	9.32	trout	12.5.2012	13.1334	1.03	Positive
0	2012	134	4.9	4.717	9.13	trout	13.5.2012	33.0816	1.036	Positive
0	2012	135	4.86	12.325	9.06	trout	14.5.2012	72.638	7.608	Positive
120	2012	136	4.88	5.633	9.1	trout	15.5.2012	92.1016	-6.692	Negative
281	2012	137	4.86	3.774	9.08	trout	16.5.2012	102.127	-1.859	Negative
0	2012	138	4.98	4.727	9.17	trout	17.5.2012	74.2523	0.953	Positive
0	2012	139	5.12	4.812	9.45	trout	18.5.2012	40.7706	0.085	Positive
0	2012	140	5.05	3.413	9.49	trout	19.5.2012	4.98705	-1.399	Negative
0	2012	141	5.31	3.603	9.99	trout	20.5.2012	15.1035	0.19	Positive
0	2012	142	5.6	4.828	10.21	trout	21.5.2012	36.8018	1.225	Positive
125	2012	143	5.8	8.045	11.09	trout	22.5.2012	73.2808	3.217	Positive
90	2012	144	5.9	8.103	11.55	trout	23.5.2012	85.3147	0.058	Positive
98	2012	145	6.14	7.856	12.02	trout	24.5.2012	88.4045	-0.247	Negative
101	2012	146	6.45	8.009	13.2	trout	25.5.2012	65.1125	0.153	Positive
0	2012	147	6.7	8.692	14.07	trout	26.5.2012	44.7887	0.683	Positive
0	2012	148	6.9	8.862	14.72	trout	27.5.2012	24.8224	0.17	Positive
0	2012	149	6.87	8.677	14.39	trout	28.5.2012	16.5531	-0.185	Negative
91	2012	150	6.39	7.778	13.33	trout	29.5.2012	22.9694	-0.899	Negative
0	2012	151	6.28	6.943	12.72	trout	30.5.2012	31.9994	-0.835	Negative
0	2012	152	6.22	6.354	12.24	trout	31.5.2012	33.7074	-0.589	Negative
83	2012	153	6.03	5.646	11.66	trout	1.6.2012	25.9237	-0.708	Negative
0	2012	154	5.96	5.006	11.72	trout	2.6.2012	16.365	-0.64	Negative
0	2012	155	6.09	4.57	11.82	trout	3.6.2012	10.5761	-0.436	Negative
0	2012	156	6.27	4.457	11.76	trout	4.6.2012	3.28054	-0.113	Negative
0	2012	157	6.2	5.783	11.76	trout	5.6.2012	0	1.326	Positive
0	2012	158	6.19	4.841	12.16	trout	6.6.2012	0	-0.942	Negative
0	2012	159	6.6	4.614	12.6	trout	7.6.2012	0	-0.227	Negative
0	2012	160	6.94	4.899	13.08	trout	8.6.2012	0	0.285	Positive
0	2012	161	7.18	5.453	13.24	trout	9.6.2012	0	0.554	Positive
0	2012	162	7.35	5.422	13.9	trout	10.6.2012	1.35847	-0.031	Negative
0	2012	163	7.56	5.452	13.93	trout	11.6.2012	5.83044	0.03	Positive
0	2012	164	7.47	5.458	14.65	trout	12.6.2012	8.53609	0.006	Positive
39	2012	165	7.39	5.503	14.5	trout	13.6.2012	10.4119	0.045	Positive
0	2012	166	7.22	5.43	13.65	trout	14.6.2012	9.29695	-0.073	Negative
4	2012	167	7.25	4.969	13.65	trout	15.6.2012	7.81728	-0.461	Negative
0	2012	168	7.4	7.18	13.6	trout	16.6.2012	5.92707	2.211	Positive
0	2012	169	7.17	8.352	13.96	trout	17.6.2012	5.08239	1.172	Positive
22	2012	170	7.35	7.098	13.95	trout	18.6.2012	5.88381	-1.254	Negative
5	2012	171	7.34	6.955	13.69	trout	19.6.2012	6.83447	-0.143	Negative
1	2012	172	7.4	6.341	14.15	trout	20.6.2012	5.15289	-0.614	Negative
0	2012	173	7.63	6.008	14.3	trout	21.6.2012	3.01431	-0.333	Negative
5	2012	174	8.05	6.948	14.25	trout	22.6.2012	0.84281	0.94	Positive
0	2012	175	8	7.274	13.88	trout	23.6.2012	0.516934	0.326	Positive
0	2012	176	8.04	7.486	13.92	trout	24.6.2012	0.611244	0.212	Positive
0	2012	177	8.2	6.793	14.37	trout	25.6.2012	0.256396	-0.693	Negative
0	2012	178	8.08	6.516	14.41	trout	26.6.2012	0.0262744	-0.277	Negative
0	2012	179	7.95	6.06	14.4	trout	27.6.2012	0	-0.456	Negative
0	2012	180	8.13	5.75	14.91	trout	28.6.2012	0	-0.31	Negative
0	2012	181	8.37	6.575	15.06	trout	29.6.2012	0	0.825	Positive
0	2012	182	8.41	8.09	14.41	trout	30.6.2012	0.118569	1.515	Positive
0	2013	91	1.87	0.192	4.89	trout	1.4.2013	0	0	Positive
0	2013	92	1.89	0.194	5.02	trout	2.4.2013	0	0.002	Positive
0	2013	93	2.02	0.192	5.1	trout	3.4.2013	0	-0.002	Negative
0	2013	94	2.17	0.198	5.29	trout	4.4.2013	0	0.006	Positive
0	2013	95	2.3	0.203	5.58	trout	5.4.2013	0	0.005	Positive
0	2013	96	2.42	0.206	5.67	trout	6.4.2013	0	0.003	Positive
0	2013	97	2.28	0.188	5.76	trout	7.4.2013	0	-0.018	Negative
0	2013	98	2.49	0.184	5.89	trout	8.4.2013	0	-0.004	Negative
0	2013	99	2.56	0.183	5.67	trout	9.4.2013	0	-0.001	Negative
0	2013	100	2.59	0.175	5.59	trout	10.4.2013	0	-0.008	Negative
0	2013	101	2.59	0.169	6.5	trout	11.4.2013	0	-0.006	Negative
0	2013	102	2.98	0.162	7.1	trout	12.4.2013	0	-0.007	Negative
0	2013	103	3.4	0.167	7.03	trout	13.4.2013	0	0.005	Positive
0	2013	104	3.44	2.785	7.39	trout	14.4.2013	0	2.618	Positive
0	2013	105	2.88	8.305	7.34	trout	15.4.2013	0	5.52	Positive
0	2013	106	2.85	4.861	7.38	trout	16.4.2013	0	-3.444	Negative
0	2013	107	2.8	7.78	7.52	trout	17.4.2013	0	2.919	Positive
0	2013	108	2.91	10.44	7.46	trout	18.4.2013	0	2.66	Positive
0	2013	109	2.83	5.685	7.49	trout	19.4.2013	0	-4.755	Negative
0	2013	110	2.9	2.881	7.72	trout	20.4.2013	0	-2.804	Negative
0	2013	111	3.25	2.356	7.6	trout	21.4.2013	0	-0.525	Negative
0	2013	112	3.23	2.549	7.21	trout	22.4.2013	0.907664	0.193	Positive
0	2013	113	3.1	3.802	6.81	trout	23.4.2013	4.86303	1.253	Positive
16	2013	114	3.04	3.477	6.67	trout	24.4.2013	6.3461	-0.325	Negative
0	2013	115	3.12	3.017	6.87	trout	25.4.2013	4.86303	-0.46	Negative
0	2013	116	3.19	2.687	7.02	trout	26.4.2013	0.612745	-0.33	Negative
0	2013	117	3.39	2.201	7.23	trout	27.4.2013	0	-0.486	Negative
0	2013	118	3.33	2.592	7.19	trout	28.4.2013	1.5197	0.391	Positive
5	2013	119	3.27	3.547	7.25	trout	29.4.2013	1.98316	0.955	Positive
0	2013	120	3.3	2.827	7.25	trout	30.4.2013	1.5197	-0.72	Negative
0	2013	121	3.2	2.211	7.31	trout	1.5.2013	0.283645	-0.616	Negative
0	2013	122	3.14	2.021	7.45	trout	2.5.2013	0	-0.19	Negative
0	2013	123	3.18	2.704	7.27	trout	3.5.2013	0	0.683	Positive
0	2013	124	3.21	3.757	7.38	trout	4.5.2013	0	1.053	Positive
0	2013	125	3.45	3.331	7.5	trout	5.5.2013	0	-0.426	Negative
0	2013	126	3.78	5.351	7.54	trout	6.5.2013	0	2.02	Positive
0	2013	127	3.78	5.154	7.97	trout	7.5.2013	0	-0.197	Negative
0	2013	128	3.77	5.692	8.18	trout	8.5.2013	3.5172	0.538	Positive
0	2013	129	4	7.942	8.43	trout	9.5.2013	18.8442	2.25	Positive
62	2013	130	3.74	5.46	8.74	trout	10.5.2013	24.5911	-2.482	Negative
0	2013	131	3.8	6.395	8.81	trout	11.5.2013	18.8442	0.935	Positive
0	2013	132	3.72	5.013	8.92	trout	12.5.2013	3.5172	-1.382	Negative
0	2013	133	3.81	4.898	8.98	trout	13.5.2013	0	-0.115	Negative
0	2013	134	3.82	4.184	8.8	trout	14.5.2013	0.170187	-0.714	Negative
0	2013	135	3.93	4.142	8.7	trout	15.5.2013	0.911818	-0.042	Negative
3	2013	136	4.18	5.911	8.79	trout	16.5.2013	1.18989	1.769	Positive
0	2013	137	4.37	8.415	9.15	trout	17.5.2013	0.557914	2.504	Positive
0	2013	138	4.6	11.289	9.54	trout	18.5.2013	0.510561	2.874	Positive
0	2013	139	4.8	11.55	10.19	trout	19.5.2013	0	0.261	Positive
6	2013	140	4.92	11.104	10.89	trout	20.5.2013	13.3852	-0.446	Negative
0	2013	141	4.86	10.069	11.5	trout	21.5.2013	60.7878	-1.035	Negative
194	2013	142	4.77	9.224	10.75	trout	22.5.2013	77.2868	-0.845	Negative
0	2013	143	4.85	8.383	11.09	trout	23.5.2013	58.6103	-0.841	Negative
0	2013	144	4.93	7.164	11.67	trout	24.5.2013	7.99725	-1.219	Negative
0	2013	145	5.19	6.485	11.42	trout	25.5.2013	0	-0.679	Negative
0	2013	146	5.41	6.245	11.62	trout	26.5.2013	15.5009	-0.24	Negative
51	2013	147	5.63	6.433	11.98	trout	27.5.2013	20.2282	0.188	Positive
0	2013	148	5.87	6.19	12.34	trout	28.5.2013	11.6669	-0.243	Negative
0	2013	149	6.17	6.626	12.22	trout	29.5.2013	6.58057	0.436	Positive
0	2013	150	6.51	6.556	12.86	trout	30.5.2013	16.7479	-0.07	Negative
65	2013	151	6.73	6.519	13.86	trout	31.5.2013	22.301	-0.037	Negative
0	2013	152	6.63	6.441	13.57	trout	1.6.2013	23.1031	-0.078	Negative
0	2013	153	6.35	10.626	12.68	trout	2.6.2013	21.6198	4.185	Positive
59	2013	154	6.17	6.914	12.74	trout	3.6.2013	19.5673	-3.712	Negative
0	2013	155	6.3	5.966	13.09	trout	4.6.2013	17.9324	-0.948	Negative
0	2013	156	6.51	5.417	13.64	trout	5.6.2013	3.34701	-0.549	Negative
0	2013	157	6.65	4.856	13.71	trout	6.6.2013	0	-0.561	Negative
0	2013	158	6.77	4.314	13.79	trout	7.6.2013	0	-0.542	Negative
0	2013	159	6.8	4.243	13.27	trout	8.6.2013	0	-0.071	Negative
0	2013	160	6.9	4.019	13.32	trout	9.6.2013	0.56729	-0.224	Negative
0	2013	161	7.23	3.824	14.11	trout	10.6.2013	3.03939	-0.195	Negative
10	2013	162	7.54	3.664	14.61	trout	11.6.2013	3.96631	-0.16	Negative
0	2013	163	7.68	3.676	13.84	trout	12.6.2013	3.03939	0.012	Positive
0	2013	164	7.91	5.929	14.27	trout	13.6.2013	0.56729	2.253	Positive
0	2013	165	7.88	5.907	13.87	trout	14.6.2013	0	-0.022	Negative
0	2013	166	7.89	5.021	13.67	trout	15.6.2013	0	-0.886	Negative
0	2013	167	8.35	4.69	13.85	trout	16.6.2013	0.737477	-0.331	Negative
0	2013	168	8.47	4.487	14.16	trout	17.6.2013	3.95121	-0.203	Negative
13	2013	169	8.6	4.164	14.23	trout	18.6.2013	5.15621	-0.323	Negative
0	2013	170	8.63	4.019	14.46	trout	19.6.2013	3.95121	-0.145	Negative
0	2013	171	9.07	4.128	14.77	trout	20.6.2013	0.737477	0.109	Positive
0	2013	172	8.93	4.242	14.66	trout	21.6.2013	0	0.114	Positive
0	2013	173	9.18	5.271	14.91	trout	22.6.2013	0.680748	1.029	Positive
0	2013	174	9.3	5.682	15.53	trout	23.6.2013	3.64727	0.411	Positive
12	2013	175	9.32	6.623	15.33	trout	24.6.2013	4.75958	0.941	Positive
0	2013	176	9.09	7.225	15.56	trout	25.6.2013	3.64727	0.602	Positive
0	2013	177	8.89	5.434	15.64	trout	26.6.2013	0.680748	-1.791	Negative
0	2013	178	9.22	4.91	15.85	trout	27.6.2013	0	-0.524	Negative
0	2013	179	9.63	4.519	15.95	trout	28.6.2013	0	-0.391	Negative
0	2013	180	9.29	6.129	15.57	trout	29.6.2013	0	1.61	Positive
0	2013	181	9.1	4.964	15.13	trout	30.6.2013	0.468352	-1.165	Negative
0	2014	90	NA	NA	NA	trout	31.3.2014	0.7532	NA	NA
2	2014	91	3.55	2.786	5.39	trout	1.4.2014	0.273887	0	Positive
0	2014	92	3.68	2.547	5.46	trout	2.4.2014	0.174203	-0.239	Negative
0	2014	93	3.5	2.381	5.43	trout	3.4.2014	0.448071	-0.166	Negative
0	2014	94	3.46	2.246	5.68	trout	4.4.2014	0.97754	-0.135	Negative
0	2014	95	3.4	2.179	5.86	trout	5.4.2014	1.81679	-0.067	Negative
0	2014	96	3.7	3.23	5.92	trout	6.4.2014	3.32964	1.051	Positive
7	2014	97	4.04	6.607	6.29	trout	7.4.2014	4.78269	3.377	Positive
12	2014	98	4.06	6.988	6.35	trout	8.4.2014	5.52874	0.381	Positive
0	2014	99	4	6.299	6.49	trout	9.4.2014	4.476	-0.689	Negative
4	2014	100	3.96	5.329	6.47	trout	10.4.2014	3.1506	-0.97	Negative
2	2014	101	3.94	5.033	6.32	trout	11.4.2014	2.15179	-0.296	Negative
0	2014	102	3.95	7.219	6.3	trout	12.4.2014	2.65078	2.186	Positive
0	2014	103	4.04	6.805	6.43	trout	13.4.2014	3.26643	-0.414	Negative
13	2014	104	3.93	4.567	6.25	trout	14.4.2014	3.3649	-2.238	Negative
0	2014	105	3.85	3.711	6.4	trout	15.4.2014	2.75502	-0.856	Negative
0	2014	106	3.96	3.266	6.48	trout	16.4.2014	1.94592	-0.445	Negative
0	2014	107	4.06	6.004	6.48	trout	17.4.2014	0	2.738	Positive
0	2014	108	4.2	4.168	6.65	trout	18.4.2014	0	-1.836	Negative
0	2014	109	4.25	3.329	6.83	trout	19.4.2014	0.549812	-0.839	Negative
0	2014	110	4.35	3.023	7.07	trout	20.4.2014	2.03831	-0.306	Negative
0	2014	111	4.53	3.054	6.95	trout	21.4.2014	4.80557	0.031	Positive
23	2014	112	4.81	4.151	7.34	trout	22.4.2014	8.43219	1.097	Positive
0	2014	113	4.92	5.561	7.56	trout	23.4.2014	13.473	1.41	Positive
0	2014	114	4.74	4.967	7.78	trout	24.4.2014	17.5527	-0.594	Negative
63	2014	115	4.64	4.104	7.91	trout	25.4.2014	18.3281	-0.863	Negative
0	2014	116	4.82	4.604	8.19	trout	26.4.2014	17.5132	0.5	Positive
0	2014	117	4.92	4.914	8.91	trout	27.4.2014	15.4706	0.31	Positive
26	2014	118	4.95	4.611	9.42	trout	28.4.2014	10.1501	-0.303	Negative
0	2014	119	4.95	4.335	9.57	trout	29.4.2014	7.16807	-0.276	Negative
7	2014	120	4.75	3.965	9	trout	30.4.2014	4.84544	-0.37	Negative
0	2014	121	4.49	3.46	8.28	trout	1.5.2014	3.25881	-0.505	Negative
4	2014	122	4.53	3.197	8.76	trout	2.5.2014	1.48926	-0.263	Negative
0	2014	123	4.55	3.008	8.54	trout	3.5.2014	0.502363	-0.189	Negative
0	2014	124	4.54	2.748	8.51	trout	4.5.2014	0	-0.26	Negative
5	2014	125	4.68	2.727	8.48	trout	5.5.2014	4.88726	-0.021	Negative
6	2014	126	4.8	4.03	8.49	trout	6.5.2014	11.8792	1.303	Positive
0	2014	127	4.9	4.251	8.87	trout	7.5.2014	22.0948	0.221	Positive
46	2014	128	4.94	3.834	9.21	trout	8.5.2014	25.7232	-0.417	Negative
59	2014	129	5.01	3.454	9.48	trout	9.5.2014	26.5956	-0.38	Negative
0	2014	130	5.12	3.388	9.73	trout	10.5.2014	19.5258	-0.066	Negative
0	2014	131	5.2	3.381	10.36	trout	11.5.2014	7.49472	-0.007	Negative
0	2014	132	5.22	3.21	10.68	trout	12.5.2014	0	-0.171	Negative
0	2014	133	5.28	3.166	11.07	trout	13.5.2014	7.84128	-0.044	Negative
0	2014	134	5.41	3.345	10.82	trout	14.5.2014	18.3205	0.179	Positive
52	2014	135	5.17	3.508	10.31	trout	15.5.2014	32.4032	0.163	Positive
110	2014	136	5.2	7.871	9.75	trout	16.5.2014	51.8289	4.363	Positive
0	2014	137	5.36	6.656	9.83	trout	17.5.2014	71.3098	-1.215	Negative
40	2014	138	5.59	6.963	10.54	trout	18.5.2014	88.3463	0.307	Positive
196	2014	139	5.67	7.076	11.21	trout	19.5.2014	97.735	0.113	Positive
73	2014	140	5.78	6.672	11.67	trout	20.5.2014	99.7398	-0.404	Negative
96	2014	141	5.96	7.835	11.94	trout	21.5.2014	86.0321	1.163	Positive
66	2014	142	6.06	11.643	12.21	trout	22.5.2014	56.9169	3.808	Positive
0	2014	143	6.09	9.784	12.82	trout	23.5.2014	26.5788	-1.859	Negative
0	2014	144	6.25	10.312	13.36	trout	24.5.2014	14.0058	0.528	Positive
0	2014	145	6.21	8.956	12.88	trout	25.5.2014	11.9336	-1.356	Negative
59	2014	146	6.16	8.119	12.48	trout	26.5.2014	14.2292	-0.837	Negative
0	2014	147	6.33	8.116	13.08	trout	27.5.2014	19.9471	-0.003	Negative
22	2014	148	6.8	7.559	13.71	trout	28.5.2014	19.831	-0.557	Negative
24	2014	149	7.17	6.997	13.91	trout	29.5.2014	18.7576	-0.562	Negative
0	2014	150	7.13	6.717	13.73	trout	30.5.2014	17.1758	-0.28	Negative
39	2014	151	7.14	6.376	13.87	trout	31.5.2014	16.5865	-0.341	Negative
0	2014	152	7.29	6.157	13.91	trout	1.6.2014	15.5237	-0.219	Negative
27	2014	153	7.53	6.121	14.16	trout	2.6.2014	11.2993	-0.036	Negative
0	2014	154	7.81	5.999	14.95	trout	3.6.2014	7.74568	-0.122	Negative
0	2014	155	8.03	5.599	14.94	trout	4.6.2014	4.37316	-0.4	Negative
0	2014	156	8.31	6.117	14.64	trout	5.6.2014	1.52191	0.518	Positive
11	2014	157	8.45	5.947	15.06	trout	6.6.2014	1.8587	-0.17	Negative
0	2014	158	8.37	5.626	15.56	trout	7.6.2014	3.8432	-0.321	Negative
0	2014	159	8.44	5.686	15.78	trout	8.6.2014	8.43975	0.06	Positive
0	2014	160	8.55	5.448	16.26	trout	9.6.2014	12.3106	-0.238	Negative
50	2014	161	8.75	5.705	17.04	trout	10.6.2014	12.7951	0.257	Positive
0	2014	162	9.02	6.962	15.99	trout	11.6.2014	10.7505	1.257	Positive
0	2014	163	8.61	7.077	15.11	trout	12.6.2014	7.70324	0.115	Positive
0	2014	164	8.26	7.49	15.37	trout	13.6.2014	1.66178	0.413	Positive
0	2014	165	8.38	6.555	15.62	trout	14.6.2014	0	-0.935	Negative
1	2014	166	8.61	6.076	15.05	trout	15.6.2014	0	-0.479	Negative
0	2014	167	8.8	6.087	15.6	trout	16.6.2014	2.4633	0.011	Positive
0	2014	168	8.83	5.585	15.3	trout	17.6.2014	3.56083	-0.502	Negative
15	2014	169	9.02	5.777	15.37	trout	18.6.2014	4.28883	0.192	Positive
0	2014	170	8.86	7.156	14.98	trout	19.6.2014	3.94814	1.379	Positive
2	2014	171	8.59	5.843	14.59	trout	20.6.2014	2.69684	-1.313	Negative
0	2014	172	8.53	5.183	14.7	trout	21.6.2014	1.22543	-0.66	Negative
0	2014	173	8.46	4.784	14.33	trout	22.6.2014	0.139132	-0.399	Negative
1	2014	174	8.56	4.495	14.08	trout	23.6.2014	0.159283	-0.289	Negative
1	2014	175	8.69	4.198	14.35	trout	24.6.2014	0.428074	-0.297	Negative
0	2014	176	8.96	3.972	15.04	trout	25.6.2014	0.300014	-0.226	Negative
0	2014	177	9.09	3.772	15.2	trout	26.6.2014	0.200897	-0.2	Negative
0	2014	178	9.23	3.581	15.41	trout	27.6.2014	0.110533	-0.191	Negative
0	2014	179	9.48	3.569	15.37	trout	28.6.2014	0.0330552	-0.012	Negative
0	2014	180	9.75	3.439	15.73	trout	29.6.2014	0	-0.13	Negative
0	2014	181	9.84	3.29	15.51	trout	30.6.2014	0	-0.149	Negative
0	2015	91	2.8	1.514	5.87	trout	1.4.2015	0	0	Positive
0	2015	92	3.01	1.386	5.92	trout	2.4.2015	0	-0.128	Negative
0	2015	93	3.37	1.313	5.85	trout	3.4.2015	0	-0.073	Negative
0	2015	94	2.99	1.217	5.56	trout	4.4.2015	0	-0.096	Negative
0	2015	95	2.99	1.162	5.7	trout	5.4.2015	0	-0.055	Negative
0	2015	96	3.63	1.136	5.9	trout	6.4.2015	0	-0.026	Negative
0	2015	97	3.93	1.828	6.29	trout	7.4.2015	0	0.692	Positive
0	2015	98	3.97	2.833	6.17	trout	8.4.2015	0	1.005	Positive
0	2015	99	4.09	2.122	6.51	trout	9.4.2015	0	-0.711	Negative
0	2015	100	4.27	2.274	6.63	trout	10.4.2015	0	0.152	Positive
0	2015	101	4.11	3.705	6.84	trout	11.4.2015	0	1.431	Positive
0	2015	102	3.37	4.092	6.93	trout	12.4.2015	0	0.387	Positive
0	2015	103	3.38	2.687	6.88	trout	13.4.2015	0	-1.405	Negative
0	2015	104	3.47	2.899	7.33	trout	14.4.2015	0	0.212	Positive
0	2015	105	3.8	3.821	7.4	trout	15.4.2015	0	0.922	Positive
0	2015	106	3.76	3.082	7.24	trout	16.4.2015	0	-0.739	Negative
0	2015	107	3.77	2.43	7.07	trout	17.4.2015	0	-0.652	Negative
0	2015	108	3.95	2.147	7.34	trout	18.4.2015	0	-0.283	Negative
0	2015	109	4.32	2.032	7.4	trout	19.4.2015	0.185365	-0.115	Negative
0	2015	110	4.61	2.244	7.79	trout	20.4.2015	1.04887	0.212	Positive
0	2015	111	4.07	2.404	7.8	trout	21.4.2015	2.86448	0.16	Positive
10	2015	112	4.36	2.145	7.72	trout	22.4.2015	3.21018	-0.259	Negative
0	2015	113	4.67	3.348	7.92	trout	23.4.2015	3.90961	1.203	Positive
13	2015	114	3.99	3.148	7.99	trout	24.4.2015	5.33016	-0.2	Negative
0	2015	115	4.06	6.367	7.92	trout	25.4.2015	7.3813	3.219	Positive
0	2015	116	3.7	4.846	8.1	trout	26.4.2015	10.6113	-1.521	Negative
42	2015	117	3.9	3.256	8.06	trout	27.4.2015	18.702	-1.59	Negative
0	2015	118	4.15	2.722	7.91	trout	28.4.2015	25.7834	-0.534	Negative
31	2015	119	4.2	2.446	7.96	trout	29.4.2015	27.7138	-0.276	Negative
58	2015	120	4.15	2.309	8.09	trout	30.4.2015	22.5055	-0.137	Negative
0	2015	121	4.62	2.218	8.23	trout	1.5.2015	16.0103	-0.091	Negative
0	2015	122	4.63	2.171	8.19	trout	2.5.2015	5.31	-0.047	Negative
0	2015	123	4.76	2.085	8.4	trout	3.5.2015	9.57285	-0.086	Negative
18	2015	124	4.64	2.65	8.62	trout	4.5.2015	18.7487	0.565	Positive
0	2015	125	4.99	4.63	8.56	trout	5.5.2015	44.8732	1.98	Positive
70	2015	126	4.54	7.578	8.85	trout	6.5.2015	54.5817	2.948	Positive
165	2015	127	4.17	6.039	8.87	trout	7.5.2015	58.8128	-1.539	Negative
0	2015	128	4.16	4.721	8.85	trout	8.5.2015	45.2691	-1.318	Negative
0	2015	129	4.23	3.697	8.85	trout	9.5.2015	32.2102	-1.024	Negative
0	2015	130	4.46	3.235	8.91	trout	10.5.2015	18.6505	-0.462	Negative
0	2015	131	4.69	10.657	9.23	trout	11.5.2015	18.2364	7.422	Positive
92	2015	132	4.42	10.845	9.23	trout	12.5.2015	23.0662	0.188	Positive
27	2015	133	4.65	8.093	9.55	trout	13.5.2015	28.4031	-2.752	Negative
0	2015	134	4.8	6.943	9.97	trout	14.5.2015	19.5259	-1.15	Negative
0	2015	135	4.76	6.017	10.05	trout	15.5.2015	10.4901	-0.926	Negative
0	2015	136	4.63	5.775	9.98	trout	16.5.2015	1.71795	-0.242	Negative
0	2015	137	4.61	5.498	9.92	trout	17.5.2015	3.25094	-0.277	Negative
27	2015	138	4.89	4.812	10.03	trout	18.5.2015	6.50567	-0.686	Negative
0	2015	139	5.12	4.833	9.81	trout	19.5.2015	6.42643	0.021	Positive
0	2015	140	5.18	4.946	10.07	trout	20.5.2015	3.66291	0.113	Positive
0	2015	141	5.04	4.693	10.09	trout	21.5.2015	0.604354	-0.253	Negative
0	2015	142	4.82	7.027	9.99	trout	22.5.2015	0	2.334	Positive
0	2015	143	4.73	6.374	10.19	trout	23.5.2015	0	-0.653	Negative
0	2015	144	4.61	5.742	10.09	trout	24.5.2015	2.01594	-0.632	Negative
0	2015	145	4.85	7.028	10.16	trout	25.5.2015	3.11487	1.286	Positive
17	2015	146	5.04	5.39	10.16	trout	26.5.2015	5.17191	-1.638	Negative
0	2015	147	5.12	6.78	10.24	trout	27.5.2015	7.07619	1.39	Positive
0	2015	148	5.07	5.708	10.34	trout	28.5.2015	5.63675	-1.072	Negative
25	2015	149	5.08	5.865	10.38	trout	29.5.2015	8.79668	0.157	Positive
0	2015	150	5.11	4.922	10.51	trout	30.5.2015	13.1378	-0.943	Negative
0	2015	151	5.19	8.45	10.52	trout	31.5.2015	21.3588	3.528	Positive
34	2015	152	5.09	8.799	10.42	trout	1.6.2015	25.0163	0.349	Positive
70	2015	153	5.02	7.772	10.39	trout	2.6.2015	27.0967	-1.027	Negative
0	2015	154	5.09	9.27	10.25	trout	3.6.2015	25.7161	1.498	Positive
0	2015	155	5.06	7.428	10.44	trout	4.6.2015	19.7954	-1.842	Negative
38	2015	156	5.55	6.34	10.79	trout	5.6.2015	13.5929	-1.088	Negative
0	2015	157	5.52	11.037	10.99	trout	6.6.2015	14.3724	4.697	Positive
0	2015	158	5.04	14.028	10.88	trout	7.6.2015	16.0292	2.991	Positive
59	2015	159	5.11	10.053	11.26	trout	8.6.2015	17.5097	-3.975	Negative
0	2015	160	5.38	8.36	11.24	trout	9.6.2015	14.667	-1.693	Negative
0	2015	161	5.32	7.871	11.09	trout	10.6.2015	11.0772	-0.489	Negative
13	2015	162	5.59	8.994	11.37	trout	11.6.2015	5.37667	1.123	Positive
0	2015	163	6.09	8.47	11.44	trout	12.6.2015	2.99761	-0.524	Negative
0	2015	164	6.07	7.936	11.81	trout	13.6.2015	1.67283	-0.534	Negative
0	2015	165	5.5	7.141	11.82	trout	14.6.2015	2.15043	-0.795	Negative
7	2015	166	5.44	6.212	11.54	trout	15.6.2015	1.70303	-0.929	Negative
0	2015	167	5.84	5.885	11.61	trout	16.6.2015	1.35906	-0.327	Negative
0	2015	168	5.87	6.786	11.73	trout	17.6.2015	1.07324	0.901	Positive
0	2015	169	5.73	10.159	12.18	trout	18.6.2015	0.330619	3.373	Positive
0	2015	170	5.82	8.665	12.57	trout	19.6.2015	0	-1.494	Negative
0	2015	171	6.2	7.571	12.68	trout	20.6.2015	0	-1.094	Negative
0	2015	172	6.68	7.534	13.26	trout	21.6.2015	0.306639	-0.037	Negative
0	2015	173	6.61	7.61	13.7	trout	22.6.2015	0.476032	0.076	Positive
2	2015	174	7.2	7.894	14.02	trout	23.6.2015	0.503377	0.284	Positive
0	2015	175	6.39	7.396	13.4	trout	24.6.2015	0.476032	-0.498	Negative
0	2015	176	6.01	7.306	13.73	trout	25.6.2015	0.322397	-0.09	Negative
0	2015	177	6.65	7.415	13.77	trout	26.6.2015	0.22179	0.109	Positive
0	2015	178	7.08	7.054	13.99	trout	27.6.2015	0.116792	-0.361	Negative
0	2015	179	7.41	7.043	14.06	trout	28.6.2015	0.030975	-0.011	Negative
0	2015	180	7.32	8.529	14.31	trout	29.6.2015	0	1.486	Positive
0	2015	181	7.25	7.674	14.78	trout	30.6.2015	0	-0.855	Negative
0	2016	92	2.57	1.551	6.81	trout	1.4.2016	0	0	Positive
0	2016	93	3.46	2.652	7.12	trout	2.4.2016	0	1.101	Positive
0	2016	94	3.6	2.41	7.05	trout	3.4.2016	0	-0.242	Negative
0	2016	95	3.95	2.577	6.9	trout	4.4.2016	0	0.167	Positive
0	2016	96	3.77	4.374	7.21	trout	5.4.2016	0	1.797	Positive
0	2016	97	3.44	3.889	7.14	trout	6.4.2016	0	-0.485	Negative
0	2016	98	3.45	2.978	6.89	trout	7.4.2016	0	-0.911	Negative
0	2016	99	3.47	2.501	6.7	trout	8.4.2016	0	-0.477	Negative
0	2016	100	3.46	2.118	6.71	trout	9.4.2016	0	-0.383	Negative
0	2016	101	3.27	1.911	6.69	trout	10.4.2016	0	-0.207	Negative
0	2016	102	3.74	1.797	6.87	trout	11.4.2016	0	-0.114	Negative
0	2016	103	3.66	1.716	6.98	trout	12.4.2016	0	-0.081	Negative
0	2016	104	3.53	1.678	7.2	trout	13.4.2016	0	-0.038	Negative
0	2016	105	3.67	1.683	7.34	trout	14.4.2016	0	0.005	Positive
0	2016	106	3.66	1.785	7.24	trout	15.4.2016	0	0.102	Positive
0	2016	107	4.04	1.683	7.2	trout	16.4.2016	0	-0.102	Negative
0	2016	108	3.74	1.545	7.13	trout	17.4.2016	0	-0.138	Negative
0	2016	109	3.88	2.228	7.57	trout	18.4.2016	0	0.683	Positive
0	2016	110	3.79	2.615	7.48	trout	19.4.2016	0.331886	0.387	Positive
0	2016	111	4.24	2.129	7.57	trout	20.4.2016	0.919918	-0.486	Negative
0	2016	112	4.05	2.703	7.68	trout	21.4.2016	1.4281	0.574	Positive
6	2016	113	3.94	2.226	7.57	trout	22.4.2016	1.51013	-0.477	Negative
0	2016	114	3.44	1.866	7.65	trout	23.4.2016	1.4281	-0.36	Negative
0	2016	115	3.64	1.653	7.61	trout	24.4.2016	0.811805	-0.213	Negative
0	2016	116	3.74	1.481	7.6	trout	25.4.2016	0.149018	-0.172	Negative
0	2016	117	4.14	1.343	8.26	trout	26.4.2016	0	-0.138	Negative
0	2016	118	4.3	1.272	8.26	trout	27.4.2016	0	-0.071	Negative
0	2016	119	4.46	1.202	8.2	trout	28.4.2016	0	-0.07	Negative
2	2016	120	4.64	1.156	8.39	trout	29.4.2016	0	-0.046	Negative
0	2016	121	4.54	1.111	8.39	trout	30.4.2016	1.79375	-0.045	Negative
0	2016	122	4.83	1.072	8.46	trout	1.5.2016	5.26755	-0.039	Negative
0	2016	123	5.11	1.669	8.37	trout	2.5.2016	8.8021	0.597	Positive
36	2016	124	4.77	2.917	8.58	trout	3.5.2016	13.7542	1.248	Positive
11	2016	125	5.19	2.191	8.68	trout	4.5.2016	17.7177	-0.726	Negative
0	2016	126	5.26	2.617	8.56	trout	5.5.2016	15.0856	0.426	Positive
41	2016	127	5.13	2.741	8.55	trout	6.5.2016	10.592	0.124	Positive
0	2016	128	5.72	4.088	8.91	trout	7.5.2016	9.60949	1.347	Positive
0	2016	129	5.67	6.087	9.46	trout	8.5.2016	26.3079	1.999	Positive
0	2016	130	5.52	5.766	10.31	trout	9.5.2016	41.842	-0.321	Negative
119	2016	131	5.67	5.119	10.37	trout	10.5.2016	54.2506	-0.647	Negative
98	2016	132	5.81	5.351	10.78	trout	11.5.2016	56.8918	0.232	Positive
0	2016	133	5.64	5.081	11.26	trout	12.5.2016	44.0045	-0.27	Negative
26	2016	134	5.33	4.484	10.56	trout	13.5.2016	26.9336	-0.597	Negative
0	2016	135	5.12	3.939	9.79	trout	14.5.2016	7.17407	-0.545	Negative
0	2016	136	5.36	3.622	9.86	trout	15.5.2016	3.0521	-0.317	Negative
16	2016	137	5.28	3.491	10.03	trout	16.5.2016	3.55761	-0.131	Negative
0	2016	138	5.4	3.349	10.01	trout	17.5.2016	3.59197	-0.142	Negative
0	2016	139	5.16	3.595	10.19	trout	18.5.2016	5.13718	0.246	Positive
29	2016	140	5.55	5.119	10.18	trout	19.5.2016	0.95889	1.524	Positive
11	2016	141	5.35	7.084	10.31	trout	20.5.2016	20.4388	1.965	Positive
0	2016	142	5.55	6.238	10.63	trout	21.5.2016	42.2744	-0.846	Negative
0	2016	143	5.65	10.508	10.93	trout	22.5.2016	63.9316	4.27	Positive
224	2016	144	5.63	7.481	11.33	trout	23.5.2016	74.53	-3.027	Negative
67	2016	145	6.01	6.867	11.87	trout	24.5.2016	78.7808	-0.614	Negative
0	2016	146	6.18	6.53	12.13	trout	25.5.2016	65.5588	-0.337	Negative
53	2016	147	6.73	6.204	13.02	trout	26.5.2016	37.3987	-0.326	Negative
19	2016	148	6.68	6.023	13.69	trout	27.5.2016	8.883	-0.181	Negative
0	2016	149	6.47	6.094	13.55	trout	28.5.2016	5.45732	0.071	Positive
0	2016	150	7.08	6.539	13.4	trout	29.5.2016	9.37421	0.445	Positive
0	2016	151	7	7.197	13.78	trout	30.5.2016	15.9593	0.658	Positive
54	2016	152	7.68	9.896	14.04	trout	31.5.2016	22.8246	2.699	Positive
38	2016	153	7.86	11.051	15.35	trout	1.6.2016	24.4289	1.155	Positive
0	2016	154	7.8	10.08	15.26	trout	2.6.2016	24.6901	-0.971	Negative
39	2016	155	8.85	9.666	15.54	trout	3.6.2016	19.6464	-0.414	Negative
0	2016	156	9.19	9.129	16.54	trout	4.6.2016	17.5206	-0.537	Negative
0	2016	157	9.02	8.436	16.91	trout	5.6.2016	15.2884	-0.693	Negative
47	2016	158	9.27	7.842	17.24	trout	6.6.2016	14.2465	-0.594	Negative
7	2016	159	9.02	7.368	17.7	trout	7.6.2016	12.0489	-0.474	Negative
0	2016	160	8.86	7.057	17.42	trout	8.6.2016	9.63749	-0.311	Negative
0	2016	161	8.9	6.267	16.73	trout	9.6.2016	5.00486	-0.79	Negative
11	2016	162	8.7	5.683	16.23	trout	10.6.2016	0.786662	-0.584	Negative
0	2016	163	9.13	5.15	16.15	trout	11.6.2016	1.88059	-0.533	Negative
0	2016	164	9.41	4.757	16.47	trout	12.6.2016	3.12098	-0.393	Negative
0	2016	165	9.87	4.509	16.84	trout	13.6.2016	4.38157	-0.248	Negative
17	2016	166	10.06	4.318	16.86	trout	14.6.2016	4.16239	-0.191	Negative
0	2016	167	10.55	4.267	16.87	trout	15.6.2016	3.68421	-0.051	Negative
0	2016	168	10.7	4.293	16.44	trout	16.6.2016	3.00795	0.026	Positive
2	2016	169	10.79	3.983	16.81	trout	17.6.2016	1.00079	-0.31	Negative
0	2016	170	10.69	3.982	16.66	trout	18.6.2016	0.595609	-0.001	Negative
0	2016	171	10.07	3.842	16.26	trout	19.6.2016	0.730068	-0.14	Negative
2	2016	172	9.57	4.375	15.59	trout	20.6.2016	1.81197	0.533	Positive
0	2016	173	10	4.351	15.19	trout	21.6.2016	2.81893	-0.024	Negative
10	2016	174	10.44	4.009	15.43	trout	22.6.2016	3.05842	-0.342	Negative
0	2016	175	10.8	3.953	15.74	trout	23.6.2016	2.44439	-0.056	Negative
1	2016	176	10.43	5.156	16.14	trout	24.6.2016	1.60516	1.203	Positive
0	2016	177	10.82	4.753	16.44	trout	25.6.2016	0.821836	-0.403	Negative
0	2016	178	10.5	4.462	16.28	trout	26.6.2016	0.61253	-0.291	Negative
0	2016	179	10.3	5.869	15.78	trout	27.6.2016	0.600646	1.407	Positive
0	2016	180	9.93	5.823	15.36	trout	28.6.2016	0.80175	-0.046	Negative
5	2016	181	10.15	4.824	15.66	trout	29.6.2016	1.27063	-0.999	Negative
0	2016	182	10.22	5.502	15.52	trout	30.6.2016	1.97944	0.678	Positive
0	2017	91	3.98	6.641	6.61	trout	1.4.2017	0	0	Positive
0	2017	92	3.91	5.19	6.75	trout	2.4.2017	0	-1.451	Negative
0	2017	93	3.78	4.228	6.75	trout	3.4.2017	0.0139691	-0.962	Negative
0	2017	94	3.9	4.266	6.94	trout	4.4.2017	0.255084	0.038	Positive
0	2017	95	3.49	4.266	7	trout	5.4.2017	0.59036	0	Positive
0	2017	96	3.6	3.888	6.87	trout	6.4.2017	0.966867	-0.378	Negative
4	2017	97	4.03	8.902	6.97	trout	7.4.2017	1.45153	5.014	Positive
0	2017	98	4.16	7.566	7.05	trout	8.4.2017	1.95241	-1.336	Negative
0	2017	99	4.12	5.045	7.09	trout	9.4.2017	2.66018	-2.521	Negative
0	2017	100	3.89	5.853	7.14	trout	10.4.2017	3.291	0.808	Positive
0	2017	101	3.76	4.679	6.93	trout	11.4.2017	3.22815	-1.174	Negative
20	2017	102	4.01	7.062	7.12	trout	12.4.2017	3.08462	2.383	Positive
0	2017	103	3.91	5.107	6.91	trout	13.4.2017	2.79585	-1.955	Negative
0	2017	104	3.84	3.888	6.89	trout	14.4.2017	2.56566	-1.219	Negative
0	2017	105	3.71	3.331	6.76	trout	15.4.2017	2.6881	-0.557	Negative
0	2017	106	3.74	3.007	6.57	trout	16.4.2017	2.82402	-0.324	Negative
0	2017	107	3.81	2.777	6.67	trout	17.4.2017	2.97731	-0.23	Negative
0	2017	108	3.46	2.57	6.6	trout	18.4.2017	3.24125	-0.207	Negative
19	2017	109	3.82	2.37	6.63	trout	19.4.2017	4.49736	-0.2	Negative
0	2017	110	3.97	2.539	6.95	trout	20.4.2017	5.81439	0.169	Positive
11	2017	111	3.7	4.739	7.04	trout	21.4.2017	6.61149	2.2	Positive
0	2017	112	3.85	3.542	6.99	trout	22.4.2017	7.15499	-1.197	Negative
0	2017	113	3.73	2.973	6.87	trout	23.4.2017	6.6838	-0.569	Negative
21	2017	114	3.26	3.04	6.85	trout	24.4.2017	5.94786	0.067	Positive
1	2017	115	3.54	2.57	6.97	trout	25.4.2017	4.85589	-0.47	Negative
6	2017	116	3.64	2.355	7.38	trout	26.4.2017	3.79236	-0.215	Negative
0	2017	117	4.19	2.205	7.42	trout	27.4.2017	3.26794	-0.15	Negative
3	2017	118	4.05	2.104	7.48	trout	28.4.2017	2.86452	-0.101	Negative
0	2017	119	4.2	2.004	7.56	trout	29.4.2017	2.3373	-0.1	Negative
0	2017	120	4.44	1.933	7.68	trout	30.4.2017	1.65157	-0.071	Negative
0	2017	121	4.73	1.878	8	trout	1.5.2017	1.60619	-0.055	Negative
16	2017	122	4.79	1.81	8.6	trout	2.5.2017	1.96933	-0.068	Negative
0	2017	123	5.05	1.81	8.83	trout	3.5.2017	3.08403	0	Positive
9	2017	124	5.44	1.989	9.29	trout	4.5.2017	7.21169	0.179	Positive
0	2017	125	5.53	2.06	9.6	trout	5.5.2017	11.401	0.071	Positive
0	2017	126	5.96	2.68	10.28	trout	6.5.2017	14.657	0.62	Positive
0	2017	127	5.77	2.924	10.81	trout	7.5.2017	17.3756	0.244	Positive
64	2017	128	5.25	2.907	9.11	trout	8.5.2017	15.8547	-0.017	Negative
39	2017	129	4.94	2.57	9.03	trout	9.5.2017	14.7348	-0.337	Negative
6	2017	130	4.85	2.4	9.16	trout	10.5.2017	16.2778	-0.17	Negative
3	2017	131	5.27	2.265	9.31	trout	11.5.2017	18.377	-0.135	Negative
5	2017	132	5.91	2.147	9.48	trout	12.5.2017	22.766	-0.118	Negative
0	2017	133	5.39	2.461	9.92	trout	13.5.2017	27.029	0.314	Positive
0	2017	134	5.23	4.324	10.24	trout	14.5.2017	29.5134	1.863	Positive
113	2017	135	5.33	4.266	10.55	trout	15.5.2017	32.1042	-0.058	Negative
72	2017	136	5.56	6.641	10.6	trout	16.5.2017	35.7735	2.375	Positive
0	2017	137	5.26	6.526	10.24	trout	17.5.2017	42.7575	-0.115	Negative
66	2017	138	5.62	15.486	10.58	trout	18.5.2017	49.4575	8.96	Positive
30	2017	139	5.52	7.205	11.25	trout	19.5.2017	54.644	-8.281	Negative
0	2017	140	6.03	9.751	11.72	trout	20.5.2017	57.8851	2.546	Positive
1	2017	141	5.58	8.035	11.14	trout	21.5.2017	56.5497	-1.716	Negative
225	2017	142	5.54	7.062	11.26	trout	22.5.2017	53.9986	-0.973	Negative
67	2017	143	5.71	6.164	11.73	trout	23.5.2017	51.1297	-0.898	Negative
13	2017	144	5.85	6.321	12.23	trout	24.5.2017	47.6928	0.157	Positive
0	2017	145	5.59	5.636	12.2	trout	25.5.2017	40.6624	-0.685	Negative
25	2017	146	5.83	5.722	12.69	trout	26.5.2017	32.6387	0.086	Positive
0	2017	147	6.3	6.298	13.18	trout	27.5.2017	23.752	0.576	Positive
0	2017	148	7.08	6.85	14.13	trout	28.5.2017	15.0169	0.552	Positive
91	2017	149	6.77	6.03	14.62	trout	29.5.2017	13.0266	-0.82	Negative
4	2017	150	6.71	6.074	13.89	trout	30.5.2017	14.3319	0.044	Positive
3	2017	151	6.54	5.985	14.03	trout	31.5.2017	14.3167	-0.089	Negative
0	2017	152	6.16	5.485	13.47	trout	1.6.2017	10.0926	-0.5	Negative
5	2017	153	6.64	5.614	13.15	trout	2.6.2017	5.66836	0.129	Positive
0	2017	154	6.98	6.231	13.4	trout	3.6.2017	1.87028	0.617	Positive
0	2017	155	7.28	9.832	13.55	trout	4.6.2017	0	3.601	Positive
0	2017	156	7.14	8.72	13.36	trout	5.6.2017	0	-1.112	Negative
0	2017	157	7.34	11.745	13.37	trout	6.6.2017	0	3.025	Positive
0	2017	158	7.79	8.362	12.98	trout	7.6.2017	0	-3.383	Negative
0	2017	159	7.57	8.643	12.71	trout	8.6.2017	0.761717	0.281	Positive
1	2017	160	7.45	7.518	12.96	trout	9.6.2017	1.51334	-1.125	Negative
0	2017	161	7.47	8.06	13.55	trout	10.6.2017	2.24554	0.542	Positive
0	2017	162	7.72	7.861	13.94	trout	11.6.2017	2.53477	-0.199	Negative
15	2017	163	7.44	9.137	13.76	trout	12.6.2017	2.73117	1.276	Positive
0	2017	164	7.52	10.38	14.43	trout	13.6.2017	2.63945	1.243	Positive
0	2017	165	7.27	7.349	14.15	trout	14.6.2017	2.45658	-3.031	Negative
0	2017	166	7.74	6.572	14.23	trout	15.6.2017	2.04839	-0.777	Negative
2	2017	167	8.31	9.032	14.71	trout	16.6.2017	1.56809	2.46	Positive
0	2017	168	7.83	6.48	14.46	trout	17.6.2017	1.17189	-2.552	Negative
0	2017	169	8.51	10.436	14.66	trout	18.6.2017	0.793405	3.956	Positive
5	2017	170	7.97	7.086	14.83	trout	19.6.2017	0.82542	-3.35	Negative
0	2017	171	7.8	8.72	14.12	trout	20.6.2017	0.934336	1.634	Positive
0	2017	172	7.51	6.711	14.14	trout	21.6.2017	0.84309	-2.009	Negative
1	2017	173	7.62	5.853	14.25	trout	22.6.2017	0.737846	-0.858	Negative
0	2017	174	7.87	6.457	14.23	trout	23.6.2017	0.586276	0.604	Positive
0	2017	175	7.95	6.85	14.12	trout	24.6.2017	0.42976	0.393	Positive
0	2017	176	7.81	16.112	13.85	trout	25.6.2017	0.333225	9.262	Positive
2	2017	177	7.72	9.402	13.74	trout	26.6.2017	0.259369	-6.71	Negative
0	2017	178	7.34	6.897	13.74	trout	27.6.2017	0.254023	-2.505	Negative
0	2017	179	7.74	6.052	14.18	trout	28.6.2017	0.265445	-0.845	Negative
0	2017	180	8.82	5.55	14.41	trout	29.6.2017	0.230636	-0.502	Negative
0	2017	181	8.66	4.881	14.65	trout	30.6.2017	0.186974	-0.669	Negative
0	2017	182	8.87	4.5	15.32	trout	1.7.2017	0.148677	-0.381	Negative
0	2017	183	8.63	4.324	14.73	trout	2.7.2017	0.135184	-0.176	Negative
1	2017	184	8.25	7.038	13.54	trout	3.7.2017	0.128579	2.714	Positive
0	2017	185	8.3	6.298	13.36	trout	4.7.2017	0.13605	-0.74	Negative
0	2017	186	8.44	5.636	13.33	trout	5.7.2017	0.14411	-0.662	Negative
0	2017	187	8.42	4.983	13.16	trout	6.7.2017	0.0994209	-0.653	Negative
0	2017	188	8.74	4.54	13.13	trout	7.7.2017	0.0502007	-0.443	Negative
0	2017	189	9.32	5.485	13.21	trout	8.7.2017	0.0106264	0.945	Positive
0	2017	190	8.89	4.422	13.31	trout	9.7.2017	0	-1.063	Negative
0	2017	191	9.06	5.253	13.45	trout	10.7.2017	0	0.831	Positive
0	2017	192	9.14	4.461	13.59	trout	11.7.2017	0	-0.792	Negative
0	2017	193	8.95	5.421	13.63	trout	12.7.2017	0	0.96	Positive
0	2017	194	8.77	4.881	13.81	trout	13.7.2017	0	-0.54	Negative
0	2017	195	8.8	4.286	14.04	trout	14.7.2017	0	-0.595	Negative
0	2017	196	9.07	3.907	14.13	trout	15.7.2017	0	-0.379	Negative
0	2017	197	9.5	5.55	14.24	trout	16.7.2017	0	1.643	Positive
0	2017	198	9.15	6.618	14.34	trout	17.7.2017	0	1.068	Positive
0	2017	199	8.96	5.507	14.48	trout	18.7.2017	0	-1.111	Negative
0	2017	200	9.02	4.559	14.71	trout	19.7.2017	0	-0.948	Negative
0	2017	201	9.33	4.094	14.84	trout	20.7.2017	0	-0.465	Negative
0	2017	202	10.29	3.833	15.02	trout	21.7.2017	0	-0.261	Negative
0	2017	203	10.28	3.65	15.13	trout	22.7.2017	0	-0.183	Negative
0	2017	204	10.43	3.454	15.28	trout	23.7.2017	0	-0.196	Negative
0	2017	205	10.69	3.296	15.43	trout	24.7.2017	0	-0.158	Negative
0	2017	206	10.9	3.578	15.47	trout	25.7.2017	0	0.282	Positive
0	2017	207	10.9	3.244	15.79	trout	26.7.2017	0	-0.334	Negative
0	2017	208	11.19	3.331	15.78	trout	27.7.2017	0	0.087	Positive
0	2017	209	11.24	4.599	15.73	trout	28.7.2017	0	1.268	Positive
0	2017	210	11.01	3.778	15.78	trout	29.7.2017	0	-0.821	Negative
0	2017	211	11.08	3.65	15.66	trout	30.7.2017	0	-0.128	Negative
0	2017	212	11.12	5.941	15.8	trout	31.7.2017	0	2.291	Positive
0	2018	91	2.4325	0.47	4.02	trout	2018-04-01	0.157014	0	Positive
0	2018	92	2.39625	0.457708	4.06	trout	2018-04-02	0.0457446	-0.0122917	Negative
0	2018	93	2.37375	0.455208	4.06	trout	2018-04-03	0	-0.0025	Positive
0	2018	94	2.34667	1.44083	4.08	trout	2018-04-04	0	0.985625	Positive
0	2018	95	2.34812	1.02104	3.83	trout	2018-04-05	0	-0.419792	Negative
0	2018	96	2.42771	0.784167	3.97	trout	2018-04-06	0	-0.236875	Negative
0	2018	97	2.57146	1.08896	4.07	trout	2018-04-07	0	0.304792	Positive
0	2018	98	2.72479	2.32271	4.24	trout	2018-04-08	0	1.23375	Positive
0	2018	99	2.80104	2.77063	4.33	trout	2018-04-09	0	0.447917	Positive
0	2018	100	2.82729	1.85958	4.46	trout	2018-04-10	0.111639	-0.911042	Negative
0	2018	101	2.91458	1.40625	4.64	trout	2018-04-11	0.287572	-0.453333	Negative
0	2018	102	3.05771	1.36542	4.93	trout	2018-04-12	0.495083	-0.0408333	Negative
0	2018	103	3.21083	2.01667	4.96	trout	2018-04-13	0.360637	0.65125	Positive
4	2018	104	3.44417	4.09667	5.05	trout	2018-04-14	0.41952	2.08	Positive
0	2018	105	3.57438	4.27479	5.52	trout	2018-04-15	1.52339	0.178125	Positive
3	2018	106	3.57542	3.76313	6.12	trout	2018-04-16	2.71557	-0.511667	Negative
0	2018	107	3.57833	4.31354	6.52	trout	2018-04-17	4.17229	0.550417	Positive
2	2018	108	3.6775	6.78521	6.53	trout	2018-04-18	5.44853	2.47167	Positive
0	2018	109	3.81604	7.28312	6.62	trout	2018-04-19	5.84437	0.497917	Positive
26	2018	110	4.00708	7.10792	7.06	trout	2018-04-20	5.99222	-0.175208	Negative
7	2018	111	3.98875	6.63458	7.09	trout	2018-04-21	5.56209	-0.473333	Negative
0	2018	112	3.90479	5.42729	7.18	trout	2018-04-22	4.93833	-1.20729	Negative
0	2018	113	3.85417	10.0433	7.45	trout	2018-04-23	3.73164	4.61604	Positive
0	2018	114	3.855	8.28438	7.37	trout	2018-04-24	2.39755	-1.75896	Negative
0	2018	115	3.81604	7.03542	7.12	trout	2018-04-25	1.05393	-1.24896	Negative
0	2018	116	3.82354	5.95417	7.31	trout	2018-04-26	0	-1.08125	Negative
5	2018	117	3.85	5.42375	7.48	trout	2018-04-27	0.0554241	-0.530417	Negative
0	2018	118	3.89896	4.75542	7.78	trout	2018-04-28	0.596027	-0.668333	Negative
0	2018	119	3.96646	4.20188	7.8	trout	2018-04-29	0.250776	-0.553542	Negative
0	2018	120	4.03021	3.78958	7.97	trout	2018-04-30	0	-0.412292	Negative
0	2018	121	4.10792	3.60583	8.03	trout	2018-05-01	0.173272	-0.18375	Negative
9	2018	122	4.20271	3.68687	7.74	trout	2018-05-02	1.17305	0.0810417	Positive
0	2018	123	4.25021	3.86854	7.9	trout	2018-05-03	3.34236	0.181667	Positive
14	2018	124	4.29417	3.81604	7.88	trout	2018-05-04	10.4683	-0.0525	Negative
0	2018	125	4.34958	5.65958	8.17	trout	2018-05-05	18.1302	1.84354	Positive
0	2018	126	4.55896	7.49792	8.72	trout	2018-05-06	26.8984	1.83833	Positive
48	2018	127	4.70333	6.44125	9.11	trout	2018-05-07	34.7906	-1.05667	Negative
63	2018	128	4.83208	6.96063	9.36	trout	2018-05-08	38.8085	0.519375	Positive
45	2018	129	5.10667	8.73521	9.61	trout	2018-05-09	41.3386	1.77458	Positive
69	2018	130	5.37729	9.33708	9.91	trout	2018-05-10	39.2413	0.601875	Positive
27	2018	131	5.34375	8.22708	10.42	trout	2018-05-11	35.6246	-1.11	Negative
9	2018	132	5.30104	7.29688	10.75	trout	2018-05-12	28.5689	-0.930208	Negative
0	2018	133	5.3475	7.04146	11.33	trout	2018-05-13	20.6699	-0.255417	Negative
26	2018	134	5.46625	7.95667	11.68	trout	2018-05-14	15.5454	0.915208	Positive
10	2018	135	5.66021	7.28042	12.68	trout	2018-05-15	10.1892	-0.67625	Negative
11	2018	136	5.80167	6.8725	13.46	trout	2018-05-16	6.60121	-0.407917	Negative
0	2018	137	5.79833	6.24146	12.23	trout	2018-05-17	6.61297	-0.631042	Negative
21	2018	138	5.72688	5.74188	12.2	trout	2018-05-18	7.48787	-0.499583	Negative
0	2018	139	5.74104	5.37042	12.79	trout	2018-05-19	7.93633	-0.371458	Negative
0	2018	140	5.85396	5.29104	13.38	trout	2018-05-20	8.53057	-0.079375	Negative
0	2018	141	6.03917	5.69208	12.49	trout	2018-05-21	8.80843	0.401042	Positive
34	2018	142	6.28333	5.01438	12.99	trout	2018-05-22	9.21817	-0.677708	Negative
9	2018	143	6.43292	4.89188	13.59	trout	2018-05-23	9.22576	-0.1225	Negative
0	2018	144	6.56229	4.98792	13.91	trout	2018-05-24	9.38242	0.0960417	Positive
21	2018	145	6.70896	4.82	13.94	trout	2018-05-25	9.86108	-0.167917	Negative
0	2018	146	6.92521	4.71833	14.42	trout	2018-05-26	10.5318	-0.101667	Negative
0	2018	147	7.20125	4.94458	15.81	trout	2018-05-27	12.1115	0.22625	Positive
32	2018	148	7.56292	4.86375	15.96	trout	2018-05-28	13.523	-0.0808333	Negative
0	2018	149	7.99938	4.84875	16.15	trout	2018-05-29	14.6878	-0.015	Negative
1	2018	150	8.47563	5.3725	16.53	trout	2018-05-30	16.1549	0.52375	Positive
62	2018	151	8.96708	5.41854	16.62	trout	2018-05-31	16.653	0.0460417	Positive
11	2018	152	9.3325	5.24417	17.15	trout	2018-06-01	15.4178	-0.174375	Negative
1	2018	153	9.52708	5.12583	18.63	trout	2018-06-02	13.7448	-0.118333	Negative
0	2018	154	9.64854	5.01708	19.41	trout	2018-06-03	10.9963	-0.10875	Negative
19	2018	155	9.78104	4.82854	17.65	trout	2018-06-04	8.03754	-0.188542	Negative
3	2018	156	9.81562	4.51938	17.87	trout	2018-06-05	5.75572	-0.309167	Negative
0	2018	157	9.80604	4.25896	17.26	trout	2018-06-06	3.65469	-0.260417	Negative
1	2018	158	9.88146	4.10255	17.48	trout	2018-06-07	3.2846	-0.156405	Negative
12	2018	159	10.0246	3.89563	18.08	trout	2018-06-08	3.2948	-0.206928	Negative
0	2018	160	10.2017	3.78271	18.48	trout	2018-06-09	2.75112	-0.112917	Negative
0	2018	161	10.4079	3.65521	18.11	trout	2018-06-10	2.29886	-0.1275	Negative
6	2018	162	10.5213	4.22	17.27	trout	2018-06-11	1.9352	0.564792	Positive
0	2018	163	10.4098	3.67938	16.99	trout	2018-06-12	1.72613	-0.540625	Negative
0	2018	164	10.2587	3.50396	15.7	trout	2018-06-13	1.79192	-0.175417	Negative
0	2018	165	10.2281	6.55771	13.49	trout	2018-06-14	1.90472	3.05375	Positive
6	2018	166	10.1894	9.24875	11.72	trout	2018-06-15	2.29408	2.69104	Positive
0	2018	167	9.79021	6.72583	12.41	trout	2018-06-16	2.67292	-2.52292	Negative
0	2018	168	9.58083	5.53583	13.22	trout	2018-06-17	2.67153	-1.19	Negative
12	2018	169	9.59958	5.53667	13.54	trout	2018-06-18	2.58806	0.000833333	Positive
0	2018	170	9.57729	8.44979	12.54	trout	2018-06-19	2.20251	2.91313	Positive
0	2018	171	9.25896	6.56625	12.58	trout	2018-06-20	1.74302	-1.88354	Negative
0	2018	172	8.98875	6.01125	12.71	trout	2018-06-21	1.10564	-0.555	Negative
0	2018	173	8.84271	5.56021	12.83	trout	2018-06-22	0.458437	-0.451042	Negative
0	2018	174	8.7225	4.82958	13.09	trout	2018-06-23	0.0427072	-0.730625	Negative
0	2018	175	8.68063	4.88854	13.43	trout	2018-06-24	0	0.0589583	Positive
0	2018	176	8.67188	4.33125	13.82	trout	2018-06-25	0	-0.557292	Negative
0	2018	177	8.70292	3.86937	14.28	trout	2018-06-26	0	-0.461875	Negative
0	2018	178	8.82583	3.58125	14.82	trout	2018-06-27	0	-0.288125	Negative
0	2018	179	9.04812	3.34729	15.44	trout	2018-06-28	0	-0.233958	Negative
0	2018	180	9.25437	3.14646	15.76	trout	2018-06-29	0	-0.200833	Negative
0	2018	181	9.42062	2.96208	15.92	trout	2018-06-30	0	-0.184375	Negative
0	2019	91	3.57	3.54	4.61	trout	2019-04-01	0	0	Negative
0	2019	92	3.56	3.14	4.77	trout	2019-04-02	0	-0.4	Negative
0	2019	93	3.63	2.86	4.95	trout	2019-04-03	0	-0.28	Negative
0	2019	94	3.81	2.99	5.23	trout	2019-04-04	0	0.13	Positive
0	2019	95	4.04	3.5	5.43	trout	2019-04-05	0	0.51	Positive
0	2019	96	4.12	3.36	5.62	trout	2019-04-06	0	-0.14	Negative
0	2019	97	4.12	3.02	5.75	trout	2019-04-07	0	-0.34	Negative
0	2019	98	4.14	2.78	5.69	trout	2019-04-08	0	-0.24	Negative
0	2019	99	3.92	2.53	5.81	trout	2019-04-09	0	-0.25	Negative
0	2019	100	3.84	2.32	5.64	trout	2019-04-10	0	-0.21	Negative
0	2019	101	3.86	2.14	5.7	trout	2019-04-11	0	-0.18	Negative
0	2019	102	3.77	1.99	5.67	trout	2019-04-12	0	-0.15	Negative
0	2019	103	3.73	1.87	5.71	trout	2019-04-13	0	-0.12	Negative
0	2019	104	3.75	1.77	5.8	trout	2019-04-14	0	-0.1	Negative
0	2019	105	3.83	1.67	5.9	trout	2019-04-15	0	-0.1	Negative
0	2019	106	3.93	1.61	6.13	trout	2019-04-16	0	-0.06	Negative
0	2019	107	4.16	1.53	6.19	trout	2019-04-17	0	-0.08	Negative
0	2019	108	4.34	1.5	6.39	trout	2019-04-18	0	-0.03	Negative
0	2019	109	4.57	1.61	6.76	trout	2019-04-19	0	0.11	Positive
0	2019	110	4.77	1.72	7.38	trout	2019-04-20	0	0.11	Positive
0	2019	111	4.98	2.01	8.15	trout	2019-04-21	0	0.29	Positive
0	2019	112	5.2	2.46	8.18	trout	2019-04-22	0	0.45	Positive
0	2019	113	5.33	2.66	8.13	trout	2019-04-23	3.76277	0.2	Positive
0	2019	114	5.35	2.92	7.3	trout	2019-04-24	9.94323	0.26	Positive
0	2019	115	5.5	4.56	7.25	trout	2019-04-25	17.7626	1.64	Positive
101	2019	116	5.54	4.32	7.71	trout	2019-04-26	31.4157	-0.24	Negative
0	2019	117	5.46	4.61	8.26	trout	2019-04-27	44.1436	0.29	Positive
0	2019	118	5.32	4.77	8.5	trout	2019-04-28	53.3594	0.16	Positive
152	2019	119	5.44	4.62	8.91	trout	2019-04-29	50.8737	-0.15	Negative
26	2019	120	5.59	4.48	8.54	trout	2019-04-30	46.2538	-0.14	Negative
0	2019	121	5.58	4.28	8.67	trout	2019-05-01	39.4661	-0.2	Negative
45	2019	122	5.3	4.11	8.09	trout	2019-05-02	23.6533	-0.17	Negative
26	2019	123	5.01	3.59	7.74	trout	2019-05-03	22.0029	-0.52	Negative
0	2019	124	4.84	3.25	7.43	trout	2019-05-04	23.484	-0.34	Negative
0	2019	125	4.82	3.03	7.4	trout	2019-05-05	31.9338	-0.22	Negative
99	2019	126	4.84	2.9	7.44	trout	2019-05-06	32.8416	-0.13	Negative
17	2019	127	4.9	2.69	7.57	trout	2019-05-07	31.7276	-0.21	Negative
23	2019	128	4.93	2.49	7.85	trout	2019-05-08	23.7026	-0.2	Negative
0	2019	129	4.88	2.34	7.96	trout	2019-05-09	13.0299	-0.15	Negative
6	2019	130	4.97	3.09	8.09	trout	2019-05-10	4.2278	0.75	Positive
0	2019	131	5.03	2.65	8.23	trout	2019-05-11	9.9161	-0.44	Negative
0	2019	132	5.09	2.34	8.38	trout	2019-05-12	16.0105	-0.31	Negative
81	2019	133	5.24	2.14	8.69	trout	2019-05-13	23.9946	-0.2	Negative
12	2019	134	5.46	2.07	8.82	trout	2019-05-14	28.7341	-0.07	Negative
17	2019	135	5.79	2.23	9.59	trout	2019-05-15	40.9578	0.16	Positive
69	2019	136	6.02	2.42	10.29	trout	2019-05-16	53.7727	0.19	Positive
0	2019	137	6.27	2.69	10.6	trout	2019-05-17	70.6681	0.27	Positive
218	2019	138	6.52	2.86	10.86	trout	2019-05-18	86.0394	0.17	Positive
0	2019	139	6.61	2.87	10.92	trout	2019-05-19	93.2877	0.01	Positive
127	2019	140	6.84	2.9	11.63	trout	2019-05-20	91.6671	0.03	Positive
88	2019	141	6.99	3.11	12.4	trout	2019-05-21	86.1754	0.21	Positive
47	2019	142	7.15	3.69	12.24	trout	2019-05-22	80.0908	0.58	Positive
63	2019	143	6.94	4.82	11.51	trout	2019-05-23	70.862	1.13	Positive
143	2019	144	6.81	4.81	10.75	trout	2019-05-24	60.5533	-0.01	Negative
0	2019	145	6.88	4.23	11.57	trout	2019-05-25	49.2873	-0.58	Negative
0	2019	146	6.73	4.56	11.68	trout	2019-05-26	35.3488	0.33	Positive
66	2019	147	6.79	3.77	11.5	trout	2019-05-27	21.7919	-0.79	Negative
8	2019	148	6.68	3.41	10.78	trout	2019-05-28	13.5847	-0.36	Negative
8	2019	149	6.5	3.31	10.42	trout	2019-05-29	10.054	-0.1	Negative
0	2019	150	6.41	4.21	10.18	trout	2019-05-30	8.62439	0.9	Positive
18	2019	151	6.39	3.68	10.43	trout	2019-05-31	4.83384	-0.53	Negative
0	2019	152	6.49	7.23	10.53	trout	2019-06-01	6.83383	3.55	Positive
0	2019	153	6.52	4.93	10.7	trout	2019-06-02	9.72297	-2.3	Negative
31	2019	154	6.92	5.58	11.18	trout	2019-06-03	9.93341	0.65	Positive
4	2019	155	6.97	4.89	11.16	trout	2019-06-04	9.62924	-0.69	Negative
0	2019	156	6.99	4.57	11.63	trout	2019-06-05	8.74929	-0.32	Negative
12	2019	157	7.24	4.67	12.38	trout	2019-06-06	5.35184	0.1	Positive
4	2019	158	7.69	4.5	13.09	trout	2019-06-07	3.63971	-0.17	Negative
0	2019	159	7.66	4.17	13.16	trout	2019-06-08	2.76753	-0.33	Negative
0	2019	160	7.7	7.03	13.12	trout	2019-06-09	4.0119	2.86	Positive
0	2019	161	7.66	6.93	12.92	trout	2019-06-10	5.17631	-0.1	Negative
23	2019	162	7.66	5.15	13.27	trout	2019-06-11	5.65266	-1.78	Negative
0	2019	163	7.98	4.78	13.75	trout	2019-06-12	4.80449	-0.37	Negative
0	2019	164	8.12	4.58	13.35	trout	2019-06-13	3.52635	-0.2	Negative
0	2019	165	8.3	4.27	14.18	trout	2019-06-14	0.856868	-0.31	Negative
0	2019	166	8.47	3.95	14.7	trout	2019-06-15	0	-0.32	Negative
0	2019	167	8.76	4.04	15.26	trout	2019-06-16	0	0.09	Positive
0	2019	168	8.83	3.82	15.28	trout	2019-06-17	0	-0.22	Negative
0	2019	169	8.86	4	14.33	trout	2019-06-18	0	0.18	Positive
0	2019	170	8.83	3.63	14.78	trout	2019-06-19	0	-0.37	Negative
0	2019	171	8.82	3.49	14.84	trout	2019-06-20	0	-0.14	Negative
0	2019	172	8.76	4.56	14.39	trout	2019-06-21	0	1.07	Positive
0	2019	173	8.69	5.91	14.21	trout	2019-06-22	0	1.35	Positive
0	2019	174	8.73	4.2	14.34	trout	2019-06-23	0	-1.71	Negative
0	2019	175	8.84	3.67	14.61	trout	2019-06-24	0	-0.53	Negative
0	2019	176	9.02	5.83	14.36	trout	2019-06-25	0	2.16	Positive
0	2019	177	9.12	4.34	14.82	trout	2019-06-26	0	-1.49	Negative
0	2019	178	9.15	3.85	14.84	trout	2019-06-27	0	-0.49	Negative
0	2019	179	9.36	3.49	15.05	trout	2019-06-28	0	-0.36	Negative
0	2019	180	9.54	3.23	15	trout	2019-06-29	0	-0.26	Negative
0	2019	181	9.63	3.3	15.1	trout	2019-06-30	0	0.07	Positive

## Sheet: salmon
Count	Year	Doy	R.Temp	Discharge	S.Temp	Species	Date	predict	DisChange	fDisChange
0	2001	91	3.3	1.022	4.87	salmon	1.4.2001	0	0	Positive
0	2001	92	3.41	1.036	4.88	salmon	2.4.2001	0	0.014	Positive
0	2001	93	3.12	3.693	5.58	salmon	3.4.2001	0	2.657	Positive
0	2001	94	3.08	2.157	5.56	salmon	4.4.2001	0	-1.536	Negative
0	2001	95	2.95	2.885	5.67	salmon	5.4.2001	0	0.728	Positive
0	2001	96	3.34	1.753	5.68	salmon	6.4.2001	0	-1.132	Negative
0	2001	97	3.75	1.388	5.43	salmon	7.4.2001	0	-0.365	Negative
0	2001	98	3.89	1.345	5.79	salmon	8.4.2001	0	-0.043	Negative
0	2001	99	3.82	1.522	5.55	salmon	9.4.2001	0	0.177	Positive
0	2001	100	4.25	1.314	5.41	salmon	10.4.2001	0	-0.208	Negative
0	2001	101	3.97	1.259	5.31	salmon	11.4.2001	0	-0.055	Negative
0	2001	102	3.06	1.168	5.43	salmon	12.4.2001	0.0745102	-0.091	Negative
0	2001	103	2.64	1.088	5.51	salmon	13.4.2001	0.289462	-0.08	Negative
0	2001	104	2.01	1.041	5.5	salmon	14.4.2001	0.476032	-0.047	Negative
2	2001	105	3.21	1.041	5.16	salmon	15.4.2001	0.529141	0	Positive
0	2001	106	3.49	1.07	5.1	salmon	16.4.2001	0.44265	0.029	Positive
0	2001	107	3.3	1.09	4.93	salmon	17.4.2001	0.306639	0.02	Positive
0	2001	108	3.32	1.043	5.08	salmon	18.4.2001	0.0745102	-0.047	Negative
0	2001	109	3.51	1.008	5.51	salmon	19.4.2001	0	-0.035	Negative
0	2001	110	4.01	0.987	5.16	salmon	20.4.2001	0	-0.021	Negative
0	2001	111	4.57	0.974	5.34	salmon	21.4.2001	0	-0.013	Negative
0	2001	112	4.55	0.961	5.27	salmon	22.4.2001	0	-0.013	Negative
0	2001	113	4.69	0.977	5.38	salmon	23.4.2001	0	0.016	Positive
0	2001	114	4.21	1.08	5.6	salmon	24.4.2001	0	0.103	Positive
0	2001	115	4.07	1.091	5.5	salmon	25.4.2001	0	0.011	Positive
0	2001	116	4.61	1.249	5.63	salmon	26.4.2001	0	0.158	Positive
0	2001	117	4.46	1.62	5.58	salmon	27.4.2001	0	0.371	Positive
0	2001	118	4.67	1.773	5.65	salmon	28.4.2001	0	0.153	Positive
0	2001	119	4.45	1.608	5.88	salmon	29.4.2001	0.704971	-0.165	Negative
0	2001	120	4.41	1.69	5.64	salmon	30.4.2001	2.545	0.082	Positive
8	2001	121	3.86	2.785	5.68	salmon	1.5.2001	4.26304	1.095	Positive
0	2001	122	4.92	2.603	5.83	salmon	2.5.2001	5.23635	-0.182	Negative
14	2001	123	4.53	2.944	6.16	salmon	3.5.2001	3.80448	0.341	Positive
0	2001	124	4.59	2.021	6.25	salmon	4.5.2001	2.47532	-0.923	Negative
0	2001	125	4.75	1.742	6.27	salmon	5.5.2001	1.86959	-0.279	Negative
0	2001	126	4.87	1.687	6.44	salmon	6.5.2001	4.81767	-0.055	Negative
0	2001	127	5.33	1.803	7.06	salmon	7.5.2001	8.64515	0.116	Positive
31	2001	128	5.6	2.335	7.44	salmon	8.5.2001	15.2303	0.532	Positive
0	2001	129	5.56	2.904	8.04	salmon	9.5.2001	17.283	0.569	Positive
48	2001	130	5.56	3.636	8.1	salmon	10.5.2001	17.4523	0.732	Positive
0	2001	131	5.69	3.902	8.5	salmon	11.5.2001	12.5797	0.266	Positive
0	2001	132	5.8	4.08	8.98	salmon	12.5.2001	6.75032	0.178	Positive
0	2001	133	5.66	3.927	9.36	salmon	13.5.2001	0.981524	-0.153	Negative
0	2001	134	5.66	3.567	9.28	salmon	14.5.2001	0	-0.36	Negative
0	2001	135	5.89	3.514	9.47	salmon	15.5.2001	0	-0.053	Negative
0	2001	136	5.57	4.417	8.82	salmon	16.5.2001	0	0.903	Positive
2	2001	137	5.34	4.222	8.94	salmon	17.5.2001	1.33309	-0.195	Negative
0	2001	138	5.15	4.135	8.88	salmon	18.5.2001	2.77583	-0.087	Negative
0	2001	139	5	4.976	8.38	salmon	19.5.2001	3.87688	0.841	Positive
15	2001	140	5.24	4.714	8.32	salmon	20.5.2001	3.88595	-0.262	Negative
0	2001	141	5.45	4.169	8.4	salmon	21.5.2001	3.49573	-0.545	Negative
0	2001	142	5.65	3.9	9.02	salmon	22.5.2001	2.22894	-0.269	Negative
0	2001	143	5.62	3.846	8.92	salmon	23.5.2001	0.738783	-0.054	Negative
0	2001	144	5.75	4.469	8.94	salmon	24.5.2001	0	0.623	Positive
0	2001	145	5.8	3.666	8.87	salmon	25.5.2001	0	-0.803	Negative
0	2001	146	5.71	3.662	8.98	salmon	26.5.2001	0.226558	-0.004	Negative
1	2001	147	5.62	5.073	9.12	salmon	27.5.2001	0.877849	1.411	Positive
0	2001	148	5.79	5.681	9.13	salmon	28.5.2001	1.19008	0.608	Positive
4	2001	149	6.06	5.942	9.54	salmon	29.5.2001	1.15148	0.261	Positive
0	2001	150	5.72	5.499	9.69	salmon	30.5.2001	0.989319	-0.443	Negative
0	2001	151	6.24	5.002	9.94	salmon	31.5.2001	0.576022	-0.497	Negative
0	2001	152	5.98	5.319	9.6	salmon	1.6.2001	0.192967	0.317	Positive
0	2001	153	5.87	4.928	9.74	salmon	2.6.2001	0	-0.391	Negative
0	2001	154	6.21	4.607	9.43	salmon	3.6.2001	0	-0.321	Negative
0	2001	155	6.24	4.354	9.85	salmon	4.6.2001	0	-0.253	Negative
0	2001	156	6.16	4.436	9.84	salmon	5.6.2001	0	0.082	Positive
0	2001	157	6.13	5.465	9.69	salmon	6.6.2001	0	1.029	Positive
0	2001	158	6.2	6.511	9.73	salmon	7.6.2001	0	1.046	Positive
0	2001	159	5.61	13.046	9.31	salmon	8.6.2001	0	6.535	Positive
0	2001	160	5.86	7.561	9.32	salmon	9.6.2001	0	-5.485	Negative
0	2001	161	6.35	6.184	9.41	salmon	10.6.2001	0	-1.377	Negative
0	2001	162	6.13	5.542	9.64	salmon	11.6.2001	0	-0.642	Negative
0	2001	163	6.61	5.042	9.74	salmon	12.6.2001	0	-0.5	Negative
0	2001	164	6.57	4.651	9.78	salmon	13.6.2001	0	-0.391	Negative
0	2001	165	6.68	4.771	9.98	salmon	14.6.2001	0	0.12	Positive
0	2001	166	6.97	4.341	10.22	salmon	15.6.2001	0	-0.43	Negative
0	2001	167	7.43	4.161	10.07	salmon	16.6.2001	0	-0.18	Negative
0	2001	168	8.2	4.137	10.29	salmon	17.6.2001	0	-0.024	Negative
0	2001	169	8.38	4.172	10.9	salmon	18.6.2001	0	0.035	Positive
0	2001	170	8.18	4.154	11.13	salmon	19.6.2001	0	-0.018	Negative
0	2001	171	7.77	6.593	11.19	salmon	20.6.2001	0	2.439	Positive
0	2001	172	8.14	5.875	10.89	salmon	21.6.2001	0	-0.718	Negative
0	2001	173	8.77	5.289	11.45	salmon	22.6.2001	0	-0.586	Negative
0	2001	174	9.69	5.126	12.11	salmon	23.6.2001	0	-0.163	Negative
0	2001	175	9.01	4.968	11.99	salmon	24.6.2001	0	-0.158	Negative
0	2001	176	9.45	4.791	12.32	salmon	25.6.2001	0	-0.177	Negative
0	2001	177	9.89	4.59	13.07	salmon	26.6.2001	0	-0.201	Negative
0	2001	178	10.21	4.59	13.21	salmon	27.6.2001	0	0	Positive
0	2001	179	10.54	4.81	13.39	salmon	28.6.2001	0	0.22	Positive
0	2001	180	9.96	5.527	13.19	salmon	29.6.2001	0	0.717	Positive
0	2001	181	10.56	6.442	12.4	salmon	30.6.2001	0	0.915	Positive
0	2002	91	NA	2.397	4.27	salmon	1.4.2002	0	0	Positive
0	2002	92	NA	5.141	4.53	salmon	2.4.2002	0	2.744	Positive
0	2002	93	NA	5.502	4.95	salmon	3.4.2002	0	0.361	Positive
0	2002	94	NA	4.117	4.81	salmon	4.4.2002	0	-1.385	Negative
0	2002	95	NA	3.833	4.18	salmon	5.4.2002	0	-0.284	Negative
0	2002	96	NA	2.998	3.7	salmon	6.4.2002	0	-0.835	Negative
0	2002	97	NA	2.542	3.8	salmon	7.4.2002	0	-0.456	Negative
0	2002	98	NA	2.337	3.86	salmon	8.4.2002	0	-0.205	Negative
0	2002	99	NA	2.133	3.89	salmon	9.4.2002	0	-0.204	Negative
0	2002	100	NA	1.993	3.95	salmon	10.4.2002	0	-0.14	Negative
0	2002	101	NA	1.88	3.94	salmon	11.4.2002	0	-0.113	Negative
0	2002	102	NA	1.798	3.97	salmon	12.4.2002	0	-0.082	Negative
0	2002	103	NA	1.757	4.05	salmon	13.4.2002	0	-0.041	Negative
0	2002	104	NA	1.978	4.11	salmon	14.4.2002	0	0.221	Positive
0	2002	105	NA	2.615	4.32	salmon	15.4.2002	0	0.637	Positive
0	2002	106	NA	2.545	4.53	salmon	16.4.2002	0	-0.07	Negative
0	2002	107	NA	2.217	4.62	salmon	17.4.2002	0	-0.328	Negative
0	2002	108	NA	2.156	4.8	salmon	18.4.2002	0.0274827	-0.061	Negative
0	2002	109	NA	2.217	5.12	salmon	19.4.2002	0.65229	0.061	Positive
0	2002	110	NA	2.28	5.21	salmon	20.4.2002	1.50592	0.063	Positive
0	2002	111	NA	2.345	5.39	salmon	21.4.2002	2.07763	0.065	Positive
1	2002	112	NA	6.266	6.16	salmon	22.4.2002	2.43362	3.921	Positive
12	2002	113	NA	7	6.58	salmon	23.4.2002	2.67595	0.734	Positive
2	2002	114	NA	4.5	6.68	salmon	24.4.2002	2.40976	-2.5	Negative
0	2002	115	NA	3.6	6.68	salmon	25.4.2002	1.84715	-0.9	Negative
0	2002	116	NA	3	6.44	salmon	26.4.2002	1.44158	-0.6	Negative
1	2002	117	NA	2.9	6.5	salmon	27.4.2002	1.15183	-0.1	Negative
0	2002	118	NA	2.8	6.5	salmon	28.4.2002	0.799977	-0.1	Negative
0	2002	119	NA	2.7	7	salmon	29.4.2002	0.634377	-0.1	Negative
0	2002	120	NA	2.6	6.67	salmon	30.4.2002	0.975791	-0.1	Negative
0	2002	121	NA	NA	6.89	salmon	1.5.2002	1.61164	NA	NA
4	2002	122	NA	NA	6.85	salmon	2.5.2002	1.99029	NA	NA
8	2002	123	NA	NA	6.97	salmon	3.5.2002	1.97949	NA	NA
0	2002	124	NA	NA	6.82	salmon	4.5.2002	1.86216	NA	NA
0	2002	125	NA	NA	6.95	salmon	5.5.2002	1.70937	NA	NA
0	2002	126	NA	NA	7.05	salmon	6.5.2002	1.35816	NA	NA
0	2002	127	NA	NA	7.36	salmon	7.5.2002	0.81558	NA	NA
1	2002	128	NA	NA	7.78	salmon	8.5.2002	0.407682	NA	NA
1	2002	129	NA	NA	8.01	salmon	9.5.2002	0.305435	NA	NA
1	2002	130	NA	NA	7.78	salmon	10.5.2002	0.347022	NA	NA
0	2002	131	NA	NA	8.08	salmon	11.5.2002	0.359327	NA	NA
0	2002	132	NA	NA	8.66	salmon	12.5.2002	0.261167	NA	NA
0	2002	133	NA	NA	8.62	salmon	13.5.2002	0.129278	NA	NA
0	2002	134	NA	NA	8.53	salmon	14.5.2002	0.0274253	NA	NA
0	2002	135	NA	NA	8.48	salmon	15.5.2002	0	NA	NA
0	2002	136	NA	NA	8.44	salmon	16.5.2002	0	NA	NA
0	2002	137	NA	NA	8.93	salmon	17.5.2002	0	NA	NA
0	2002	138	NA	NA	9.14	salmon	18.5.2002	0	NA	NA
0	2002	139	NA	NA	9.32	salmon	19.5.2002	0	NA	NA
0	2002	140	NA	NA	9.58	salmon	20.5.2002	0	NA	NA
0	2002	141	NA	NA	9.1	salmon	21.5.2002	0	NA	NA
0	2002	142	NA	NA	8.52	salmon	22.5.2002	0.00228327	NA	NA
0	2002	143	NA	NA	9.11	salmon	23.5.2002	0.0459143	NA	NA
0	2002	144	NA	NA	10.07	salmon	24.5.2002	0.105465	NA	NA
0	2002	145	NA	NA	10.02	salmon	25.5.2002	0.14411	NA	NA
0	2002	146	NA	NA	9.92	salmon	26.5.2002	0.159451	NA	NA
1	2002	147	NA	NA	10	salmon	27.5.2002	0.169704	NA	NA
0	2002	148	NA	NA	10.23	salmon	28.5.2002	0.16897	NA	NA
0	2002	149	NA	NA	10.37	salmon	29.5.2002	0.140088	NA	NA
0	2002	150	NA	NA	10.86	salmon	30.5.2002	0.0902744	NA	NA
0	2002	151	NA	NA	10.65	salmon	31.5.2002	0.0502007	NA	NA
0	2002	152	NA	NA	10.62	salmon	1.6.2002	0.0217622	NA	NA
0	2002	153	NA	NA	10.83	salmon	2.6.2002	0	NA	NA
0	2002	154	NA	NA	11.07	salmon	3.6.2002	0	NA	NA
0	2002	155	NA	NA	10.68	salmon	4.6.2002	0	NA	NA
0	2002	156	NA	NA	10.98	salmon	5.6.2002	0	NA	NA
0	2002	157	NA	NA	12.01	salmon	6.6.2002	0	NA	NA
0	2002	158	NA	NA	12.11	salmon	7.6.2002	0	NA	NA
0	2002	159	NA	NA	12.52	salmon	8.6.2002	0	NA	NA
0	2002	160	NA	NA	13.12	salmon	9.6.2002	0	NA	NA
0	2002	161	NA	NA	13.48	salmon	10.6.2002	0	NA	NA
0	2002	162	NA	NA	13.43	salmon	11.6.2002	0	NA	NA
0	2002	163	NA	NA	13.34	salmon	12.6.2002	0	NA	NA
0	2002	164	NA	NA	12.85	salmon	13.6.2002	0	NA	NA
0	2002	165	NA	NA	13	salmon	14.6.2002	0	NA	NA
0	2002	166	NA	NA	12.98	salmon	15.6.2002	0	NA	NA
0	2002	167	NA	NA	13.4	salmon	16.6.2002	0	NA	NA
0	2002	168	NA	NA	13.37	salmon	17.6.2002	0	NA	NA
0	2002	169	NA	NA	13.07	salmon	18.6.2002	0	NA	NA
0	2002	170	NA	NA	12.9	salmon	19.6.2002	0	NA	NA
0	2002	171	NA	NA	12.99	salmon	20.6.2002	0	NA	NA
0	2002	172	NA	NA	12.95	salmon	21.6.2002	0	NA	NA
0	2002	173	NA	NA	13.25	salmon	22.6.2002	0	NA	NA
0	2002	174	NA	NA	12.99	salmon	23.6.2002	0	NA	NA
0	2002	175	NA	NA	12.94	salmon	24.6.2002	0	NA	NA
0	2002	176	NA	NA	12.73	salmon	25.6.2002	0	NA	NA
0	2002	177	NA	NA	12.59	salmon	26.6.2002	0	NA	NA
0	2002	178	NA	NA	12.53	salmon	27.6.2002	0	NA	NA
0	2002	179	NA	NA	12.29	salmon	28.6.2002	0	NA	NA
0	2002	180	NA	NA	12.3	salmon	29.6.2002	0	NA	NA
0	2002	181	NA	NA	12.53	salmon	30.6.2002	0	NA	NA
0	2003	91	NA	3.71	3.79	salmon	1.4.2003	0	0	Positive
0	2003	92	NA	2.126	4.25	salmon	2.4.2003	0	-1.584	Negative
0	2003	93	NA	1.485	3.62	salmon	3.4.2003	0	-0.641	Negative
0	2003	94	NA	1.62	3.73	salmon	4.4.2003	0	0.135	Positive
0	2003	95	NA	1.567	3.88	salmon	5.4.2003	0	-0.053	Negative
0	2003	96	NA	1.318	3.71	salmon	6.4.2003	0	-0.249	Negative
0	2003	97	NA	1.222	3.5	salmon	7.4.2003	0	-0.096	Negative
0	2003	98	NA	1.17	3.32	salmon	8.4.2003	0	-0.052	Negative
0	2003	99	NA	1.142	3.04	salmon	9.4.2003	0	-0.028	Negative
0	2003	100	NA	1.131	3.13	salmon	10.4.2003	0	-0.011	Negative
0	2003	101	NA	1.088	4.14	salmon	11.4.2003	0	-0.043	Negative
0	2003	102	NA	1.059	3.39	salmon	12.4.2003	0	-0.029	Negative
0	2003	103	NA	1.085	3.53	salmon	13.4.2003	0	0.026	Positive
0	2003	104	NA	1.115	3.45	salmon	14.4.2003	0	0.03	Positive
0	2003	105	NA	1.162	3.85	salmon	15.4.2003	0	0.047	Positive
0	2003	106	NA	1.333	4.14	salmon	16.4.2003	0	0.171	Positive
0	2003	107	NA	1.53	4.32	salmon	17.4.2003	0	0.197	Positive
0	2003	108	NA	1.73	4.54	salmon	18.4.2003	0	0.2	Positive
0	2003	109	NA	1.933	4.88	salmon	19.4.2003	0	0.203	Positive
0	2003	110	NA	1.845	5.01	salmon	20.4.2003	0	-0.088	Negative
0	2003	111	NA	1.98	5.12	salmon	21.4.2003	0	0.135	Positive
0	2003	112	NA	2.043	5.12	salmon	22.4.2003	0	0.063	Positive
0	2003	113	NA	2.09	5.12	salmon	23.4.2003	0	0.047	Positive
0	2003	114	NA	2.242	5.43	salmon	24.4.2003	0	0.152	Positive
0	2003	115	NA	2.332	5.71	salmon	25.4.2003	0	0.09	Positive
1	2003	116	NA	2.818	6.26	salmon	26.4.2003	0	0.486	Positive
0	2003	117	NA	2.585	5.65	salmon	27.4.2003	3.28591	-0.233	Negative
5	2003	118	NA	2.54	5.85	salmon	28.4.2003	7.27365	-0.045	Negative
0	2003	119	NA	3.814	6.1	salmon	29.4.2003	11.0833	1.274	Positive
40	2003	120	NA	6.188	6.13	salmon	30.4.2003	11.6284	2.374	Positive
0	2003	121	NA	4.28	6.21	salmon	1.5.2003	11.0696	-1.908	Negative
9	2003	122	NA	3.323	6.01	salmon	2.5.2003	7.13544	-0.957	Negative
0	2003	123	NA	2.846	6.1	salmon	3.5.2003	5.28789	-0.477	Negative
0	2003	124	NA	3.105	6.1	salmon	4.5.2003	3.93824	0.259	Positive
0	2003	125	NA	5.986	6.37	salmon	5.5.2003	6.03835	2.881	Positive
32	2003	126	NA	6.541	6.4	salmon	6.5.2003	9.61903	0.555	Positive
0	2003	127	NA	5.097	6.41	salmon	7.5.2003	12.8811	-1.444	Negative
4	2003	128	NA	5.474	6.44	salmon	8.5.2003	13.1795	0.377	Positive
30	2003	129	NA	6.947	6.56	salmon	9.5.2003	10.4379	1.473	Positive
0	2003	130	NA	5.671	6.5	salmon	10.5.2003	6.94311	-1.276	Negative
2	2003	131	NA	4.688	6.52	salmon	11.5.2003	4.3729	-0.983	Negative
0	2003	132	NA	4.494	6.7	salmon	12.5.2003	1.82999	-0.194	Negative
0	2003	133	NA	4.447	6.66	salmon	13.5.2003	0	-0.047	Negative
0	2003	134	NA	5.702	6.63	salmon	14.5.2003	0.16263	1.255	Positive
4	2003	135	NA	4.514	6.66	salmon	15.5.2003	0.55516	-1.188	Negative
0	2003	136	NA	3.823	6.91	salmon	16.5.2003	1.17356	-0.691	Negative
0	2003	137	NA	3.332	6.9	salmon	17.5.2003	1.46713	-0.491	Negative
1	2003	138	NA	4.188	6.94	salmon	18.5.2003	1.69182	0.856	Positive
5	2003	139	NA	4.838	7.13	salmon	19.5.2003	1.83455	0.65	Positive
0	2003	140	NA	4.51	7.55	salmon	20.5.2003	1.72787	-0.328	Negative
3	2003	141	NA	4.601	7.61	salmon	21.5.2003	1.53831	0.091	Positive
0	2003	142	NA	5.23	7.9	salmon	22.5.2003	0.765777	0.629	Positive
1	2003	143	NA	5.347	7.98	salmon	23.5.2003	1.0464	0.117	Positive
0	2003	144	NA	5.169	8.32	salmon	24.5.2003	1.46984	-0.178	Negative
0	2003	145	NA	5.199	8.8	salmon	25.5.2003	1.96016	0.03	Positive
9	2003	146	NA	5.696	8.73	salmon	26.5.2003	2.56752	0.497	Positive
0	2003	147	NA	5.739	8.88	salmon	27.5.2003	3.02481	0.043	Positive
0	2003	148	NA	5.111	9.11	salmon	28.5.2003	2.78435	-0.628	Negative
6	2003	149	NA	6.228	9	salmon	29.5.2003	1.99356	1.117	Positive
0	2003	150	NA	6.044	9.05	salmon	30.5.2003	1.09279	-0.184	Negative
0	2003	151	NA	5.494	9.62	salmon	31.5.2003	0.707341	-0.55	Negative
0	2003	152	NA	5.384	9.8	salmon	1.6.2003	0.202272	-0.11	Negative
0	2003	153	NA	6.254	10.23	salmon	2.6.2003	0	0.87	Positive
0	2003	154	NA	6.571	10.89	salmon	3.6.2003	0	0.317	Positive
0	2003	155	NA	6.798	10.72	salmon	4.6.2003	0	0.227	Positive
0	2003	156	NA	8.591	11.29	salmon	5.6.2003	0	1.793	Positive
0	2003	157	NA	7.244	11.54	salmon	6.6.2003	0	-1.347	Negative
0	2003	158	NA	7.535	11.36	salmon	7.6.2003	0	0.291	Positive
0	2003	159	NA	6.863	11.7	salmon	8.6.2003	0	-0.672	Negative
0	2003	160	NA	6.45	12.21	salmon	9.6.2003	0	-0.413	Negative
0	2003	161	NA	6.042	11.77	salmon	10.6.2003	0	-0.408	Negative
0	2003	162	NA	6.556	11.89	salmon	11.6.2003	0	0.514	Positive
0	2003	163	NA	7.604	12.13	salmon	12.6.2003	0	1.048	Positive
0	2003	164	NA	7.123	11.76	salmon	13.6.2003	0	-0.481	Negative
0	2003	165	NA	7.45	11.78	salmon	14.6.2003	0	0.327	Positive
0	2003	166	NA	6.313	12.09	salmon	15.6.2003	0	-1.137	Negative
0	2003	167	NA	5.662	12.38	salmon	16.6.2003	0	-0.651	Negative
0	2003	168	NA	5.346	12.4	salmon	17.6.2003	0	-0.316	Negative
0	2003	169	NA	5.268	12.76	salmon	18.6.2003	0	-0.078	Negative
0	2003	170	NA	11.119	12.01	salmon	19.6.2003	0	5.851	Positive
0	2003	171	NA	11.861	11.86	salmon	20.6.2003	0	0.742	Positive
0	2003	172	NA	13.546	11.68	salmon	21.6.2003	0	1.685	Positive
0	2003	173	NA	10.529	11.94	salmon	22.6.2003	0	-3.017	Negative
0	2003	174	NA	10.476	12.11	salmon	23.6.2003	0	-0.053	Negative
0	2003	175	NA	11.957	12.05	salmon	24.6.2003	0	1.481	Positive
0	2003	176	NA	9.26	12.41	salmon	25.6.2003	0	-2.697	Negative
0	2003	177	NA	7.729	12.79	salmon	26.6.2003	0	-1.531	Negative
0	2003	178	NA	6.905	13.29	salmon	27.6.2003	0	-0.824	Negative
0	2003	179	NA	6.377	14.09	salmon	28.6.2003	0	-0.528	Negative
0	2003	180	NA	6.487	14.58	salmon	29.6.2003	0	0.11	Positive
0	2003	181	NA	5.966	14.11	salmon	30.6.2003	0	-0.521	Negative
0	2004	92	NA	1.732	4.94	salmon	1.4.2004	0	0	Positive
0	2004	93	NA	1.635	4.74	salmon	2.4.2004	0	-0.097	Negative
0	2004	94	NA	1.572	5.34	salmon	3.4.2004	0	-0.063	Negative
0	2004	95	NA	2.187	5.15	salmon	4.4.2004	0	0.615	Positive
0	2004	96	NA	2.8	4.98	salmon	5.4.2004	0	0.613	Positive
0	2004	97	NA	1.974	5.08	salmon	6.4.2004	0	-0.826	Negative
0	2004	98	NA	1.721	4.74	salmon	7.4.2004	0	-0.253	Negative
0	2004	99	NA	1.597	4.56	salmon	8.4.2004	0	-0.124	Negative
0	2004	100	NA	1.637	4.77	salmon	9.4.2004	0	0.04	Positive
0	2004	101	NA	1.592	4.59	salmon	10.4.2004	0	-0.045	Negative
0	2004	102	NA	1.479	4.56	salmon	11.4.2004	0	-0.113	Negative
0	2004	103	NA	1.425	4.41	salmon	12.4.2004	0	-0.054	Negative
0	2004	104	NA	1.407	4.53	salmon	13.4.2004	0	-0.018	Negative
0	2004	105	NA	3.334	5.2	salmon	14.4.2004	0	1.927	Positive
0	2004	106	NA	4.599	5.53	salmon	15.4.2004	0	1.265	Positive
0	2004	107	NA	3.256	5.66	salmon	16.4.2004	1.09753	-1.343	Negative
2	2004	108	NA	3.376	5.71	salmon	17.4.2004	2.69449	0.12	Positive
1	2004	109	NA	5.466	5.93	salmon	18.4.2004	4.51877	2.09	Positive
11	2004	110	NA	6.517	6	salmon	19.4.2004	5.39256	1.051	Positive
9	2004	111	NA	5.505	5.95	salmon	20.4.2004	5.81046	-1.012	Negative
0	2004	112	NA	4.591	5.89	salmon	21.4.2004	4.97989	-0.914	Negative
4	2004	113	NA	4.511	6.05	salmon	22.4.2004	3.20186	-0.08	Negative
3	2004	114	NA	4.644	6.17	salmon	23.4.2004	1.71066	0.133	Positive
0	2004	115	NA	4.157	6.13	salmon	24.4.2004	3.109	-0.487	Negative
6	2004	116	NA	5.235	6.28	salmon	25.4.2004	5.02585	1.078	Positive
0	2004	117	NA	5.517	6.46	salmon	26.4.2004	7.34952	0.282	Positive
23	2004	118	NA	4.9	6.73	salmon	27.4.2004	8.21396	-0.617	Negative
0	2004	119	NA	4.976	6.78	salmon	28.4.2004	8.46045	0.076	Positive
13	2004	120	NA	4.555	6.72	salmon	29.4.2004	7.00301	-0.421	Negative
0	2004	121	NA	4.023	7.02	salmon	30.4.2004	4.82308	-0.532	Negative
0	2004	122	NA	3.723	7.28	salmon	1.5.2004	2.57884	-0.3	Negative
7	2004	123	NA	3.762	7.52	salmon	2.5.2004	2.01659	0.039	Positive
0	2004	124	NA	4.189	7.22	salmon	3.5.2004	0.471652	0.427	Positive
0	2004	125	NA	3.711	7.05	salmon	4.5.2004	0.145187	-0.478	Negative
6	2004	126	NA	4.337	7.32	salmon	5.5.2004	2.76349	0.626	Positive
0	2004	127	NA	6.013	7.83	salmon	6.5.2004	8.22572	1.676	Positive
0	2004	128	NA	7.132	8.11	salmon	7.5.2004	14.4271	1.119	Positive
55	2004	129	NA	6.605	7.82	salmon	8.5.2004	21.5754	-0.527	Negative
0	2004	130	NA	6.875	8.19	salmon	9.5.2004	26.3997	0.27	Positive
48	2004	131	NA	6.506	8.93	salmon	10.5.2004	28.7687	-0.369	Negative
14	2004	132	NA	6.269	9.47	salmon	11.5.2004	24.0802	-0.237	Negative
29	2004	133	NA	5.681	9.17	salmon	12.5.2004	17.0959	-0.588	Negative
0	2004	134	NA	5.243	8.92	salmon	13.5.2004	9.5381	-0.438	Negative
0	2004	135	NA	4.911	8.76	salmon	14.5.2004	3.17954	-0.332	Negative
0	2004	136	NA	5.182	8.8	salmon	15.5.2004	0.125248	0.271	Positive
0	2004	137	NA	4.834	8.65	salmon	16.5.2004	0	-0.348	Negative
0	2004	138	NA	4.998	8.49	salmon	17.5.2004	0	0.164	Positive
0	2004	139	NA	8.328	8.15	salmon	18.5.2004	0.14902	3.33	Positive
0	2004	140	NA	11.86	7.99	salmon	19.5.2004	0.589659	3.532	Positive
0	2004	141	NA	7.494	8	salmon	20.5.2004	0.880777	-4.366	Negative
4	2004	142	NA	6.412	7.7	salmon	21.5.2004	1.09554	-1.082	Negative
0	2004	143	NA	5.692	7.6	salmon	22.5.2004	1.10538	-0.72	Negative
0	2004	144	NA	5.035	7.95	salmon	23.5.2004	0.800249	-0.657	Negative
1	2004	145	NA	5.591	7.85	salmon	24.5.2004	0.413591	0.556	Positive
0	2004	146	NA	5.218	7.77	salmon	25.5.2004	0.0889912	-0.373	Negative
0	2004	147	NA	4.55	8.11	salmon	26.5.2004	0.0315687	-0.668	Negative
0	2004	148	NA	4.175	8.74	salmon	27.5.2004	0.0372551	-0.375	Negative
0	2004	149	NA	3.956	9.13	salmon	28.5.2004	0	-0.219	Negative
0	2004	150	NA	3.735	9.29	salmon	29.5.2004	0	-0.221	Negative
0	2004	151	NA	3.631	9.58	salmon	30.5.2004	0	-0.104	Negative
0	2004	152	NA	3.478	9.74	salmon	31.5.2004	0	-0.153	Negative
0	2004	153	NA	3.351	10.61	salmon	1.6.2004	0	-0.127	Negative
0	2004	154	NA	3.334	10.94	salmon	2.6.2004	0	-0.017	Negative
0	2004	155	NA	3.32	11.13	salmon	3.6.2004	0	-0.014	Negative
0	2004	156	NA	3.851	11.61	salmon	4.6.2004	0	0.531	Positive
0	2004	157	NA	3.272	11.34	salmon	5.6.2004	0	-0.579	Negative
0	2004	158	NA	3.278	11.29	salmon	6.6.2004	0	0.006	Positive
0	2004	159	NA	4.61	11.08	salmon	7.6.2004	0	1.332	Positive
0	2004	160	NA	4.936	11.3	salmon	8.6.2004	0	0.326	Positive
0	2004	161	NA	4.262	11.46	salmon	9.6.2004	0	-0.674	Negative
0	2004	162	NA	5.891	11.59	salmon	10.6.2004	0	1.629	Positive
0	2004	163	NA	6.256	11.39	salmon	11.6.2004	0	0.365	Positive
0	2004	164	NA	5.888	12	salmon	12.6.2004	0	-0.368	Negative
0	2004	165	NA	5.218	11.58	salmon	13.6.2004	0	-0.67	Negative
0	2004	166	NA	11.362	11.77	salmon	14.6.2004	0	6.144	Positive
0	2004	167	NA	11.424	11.4	salmon	15.6.2004	0	0.062	Positive
0	2004	168	NA	7.98	11.15	salmon	16.6.2004	0	-3.444	Negative
0	2004	169	NA	6.535	11.1	salmon	17.6.2004	0	-1.445	Negative
0	2004	170	NA	5.834	11.03	salmon	18.6.2004	0	-0.701	Negative
0	2004	171	NA	5.438	10.96	salmon	19.6.2004	0	-0.396	Negative
0	2004	172	NA	5.06	11.13	salmon	20.6.2004	0	-0.378	Negative
0	2004	173	NA	4.488	10.8	salmon	21.6.2004	0	-0.572	Negative
0	2004	174	NA	4.09	11.14	salmon	22.6.2004	0	-0.398	Negative
0	2004	175	NA	3.705	11.38	salmon	23.6.2004	0	-0.385	Negative
0	2004	176	NA	3.628	11.01	salmon	24.6.2004	0	-0.077	Negative
0	2004	177	NA	3.561	11.31	salmon	25.6.2004	0	-0.067	Negative
0	2004	178	NA	3.549	11.8	salmon	26.6.2004	0	-0.012	Negative
0	2004	179	NA	3.368	12.21	salmon	27.6.2004	0	-0.181	Negative
0	2004	180	NA	3.246	12.45	salmon	28.6.2004	0	-0.122	Negative
0	2004	181	NA	3.088	12.57	salmon	29.6.2004	0	-0.158	Negative
0	2004	182	NA	2.9	12.54	salmon	30.6.2004	0	-0.188	Negative
0	2005	91	NA	1.805	3.3	salmon	1.4.2005	0	0	Positive
0	2005	92	NA	1.758	3.3	salmon	2.4.2005	0	-0.047	Negative
0	2005	93	NA	1.848	3.87	salmon	3.4.2005	0	0.09	Positive
0	2005	94	NA	5.498	4.56	salmon	4.4.2005	0	3.65	Positive
0	2005	95	NA	4.451	5.32	salmon	5.4.2005	0	-1.047	Negative
0	2005	96	NA	3.836	5.27	salmon	6.4.2005	0	-0.615	Negative
0	2005	97	NA	4.853	5.48	salmon	7.4.2005	0	1.017	Positive
0	2005	98	NA	3.523	5.67	salmon	8.4.2005	0	-1.33	Negative
0	2005	99	NA	2.806	4.95	salmon	9.4.2005	0	-0.717	Negative
0	2005	100	NA	2.775	4.51	salmon	10.4.2005	0	-0.031	Negative
0	2005	101	NA	6.076	4.58	salmon	11.4.2005	0	3.301	Positive
0	2005	102	NA	7.266	5.46	salmon	12.4.2005	0	1.19	Positive
0	2005	103	NA	4.25	5.76	salmon	13.4.2005	0	-3.016	Negative
0	2005	104	NA	3.231	5.67	salmon	14.4.2005	0	-1.019	Negative
0	2005	105	NA	2.785	5.48	salmon	15.4.2005	0	-0.446	Negative
0	2005	106	NA	3.167	5.16	salmon	16.4.2005	0	0.382	Positive
0	2005	107	NA	3.66	5.1	salmon	17.4.2005	0	0.493	Positive
0	2005	108	NA	3.69	5.01	salmon	18.4.2005	0.223046	0.03	Positive
0	2005	109	NA	3.236	5	salmon	19.4.2005	0.444876	-0.454	Negative
0	2005	110	NA	2.921	5.04	salmon	20.4.2005	0.631198	-0.315	Negative
3	2005	111	NA	2.725	5.2	salmon	21.4.2005	0.680689	-0.196	Negative
0	2005	112	NA	2.596	5.15	salmon	22.4.2005	0.599977	-0.129	Negative
0	2005	113	NA	2.481	5.37	salmon	23.4.2005	0.470423	-0.115	Negative
0	2005	114	NA	2.372	5.64	salmon	24.4.2005	0.223046	-0.109	Negative
0	2005	115	NA	2.341	5.85	salmon	25.4.2005	0.0439737	-0.031	Negative
0	2005	116	NA	2.344	6.11	salmon	26.4.2005	0	0.003	Positive
0	2005	117	NA	2.405	6.33	salmon	27.4.2005	0	0.061	Positive
0	2005	118	NA	2.364	6.43	salmon	28.4.2005	0	-0.041	Negative
0	2005	119	NA	2.892	6.85	salmon	29.4.2005	0	0.528	Positive
0	2005	120	NA	3.434	7.64	salmon	30.4.2005	0	0.542	Positive
0	2005	121	NA	3.561	8.49	salmon	1.5.2005	2.54014	0.127	Positive
0	2005	122	NA	5.435	9.09	salmon	2.5.2005	5.39809	1.874	Positive
2	2005	123	NA	5.382	9.26	salmon	3.5.2005	7.70265	-0.053	Negative
27	2005	124	NA	6.106	9.31	salmon	4.5.2005	8.31455	0.724	Positive
10	2005	125	NA	4.625	8.61	salmon	5.5.2005	8.26336	-1.481	Negative
0	2005	126	NA	4.548	8.39	salmon	6.5.2005	6.4865	-0.077	Negative
0	2005	127	NA	4.182	8.03	salmon	7.5.2005	3.60921	-0.366	Negative
0	2005	128	NA	3.654	8.26	salmon	8.5.2005	0.56385	-0.528	Negative
0	2005	129	NA	3.228	7.59	salmon	9.5.2005	0	-0.426	Negative
0	2005	130	NA	2.968	7.64	salmon	10.5.2005	0	-0.26	Negative
0	2005	131	NA	2.882	7.82	salmon	11.5.2005	0	-0.086	Negative
0	2005	132	NA	2.924	8.07	salmon	12.5.2005	0	0.042	Positive
0	2005	133	NA	2.807	8.02	salmon	13.5.2005	2.65228	-0.117	Negative
0	2005	134	NA	2.775	8.3	salmon	14.5.2005	5.73857	-0.032	Negative
0	2005	135	NA	2.836	8.19	salmon	15.5.2005	8.64121	0.061	Positive
37	2005	136	NA	3.487	7.67	salmon	16.5.2005	9.37482	0.651	Positive
0	2005	137	NA	2.692	7.26	salmon	17.5.2005	9.56267	-0.795	Negative
12	2005	138	NA	2.575	6.99	salmon	18.5.2005	7.47247	-0.117	Negative
0	2005	139	NA	2.638	7.58	salmon	19.5.2005	6.25566	0.063	Positive
1	2005	140	NA	3.164	8.26	salmon	20.5.2005	5.49881	0.526	Positive
0	2005	141	NA	5.983	9.03	salmon	21.5.2005	8.6745	2.819	Positive
17	2005	142	NA	5.12	9.39	salmon	22.5.2005	12.184	-0.863	Negative
14	2005	143	NA	5.648	9.99	salmon	23.5.2005	15.1997	0.528	Positive
42	2005	144	NA	6.207	9.96	salmon	24.5.2005	14.9195	0.559	Positive
0	2005	145	NA	5.694	10.27	salmon	25.5.2005	11.7132	-0.513	Negative
0	2005	146	NA	11.32	10.45	salmon	26.5.2005	7.69227	5.626	Positive
0	2005	147	NA	8.143	10.47	salmon	27.5.2005	2.81789	-3.177	Negative
1	2005	148	NA	6.987	10.52	salmon	28.5.2005	0.484243	-1.156	Negative
0	2005	149	NA	9.558	10.44	salmon	29.5.2005	0	2.571	Positive
2	2005	150	NA	7.906	10.62	salmon	30.5.2005	0	-1.652	Negative
0	2005	151	NA	7.079	10.58	salmon	31.5.2005	0.101585	-0.827	Negative
0	2005	152	NA	6.673	10.34	salmon	1.6.2005	0.30961	-0.406	Negative
0	2005	153	NA	6.164	10.37	salmon	2.6.2005	0.112945	-0.509	Negative
0	2005	154	NA	5.965	10.65	salmon	3.6.2005	0.00583154	-0.199	Negative
0	2005	155	NA	6.423	10.84	salmon	4.6.2005	0	0.458	Positive
0	2005	156	NA	6.18	10.67	salmon	5.6.2005	0	-0.243	Negative
0	2005	157	NA	5.478	10.02	salmon	6.6.2005	0	-0.702	Negative
0	2005	158	NA	4.932	9.61	salmon	7.6.2005	0	-0.546	Negative
0	2005	159	NA	4.585	9.93	salmon	8.6.2005	0	-0.347	Negative
0	2005	160	NA	6.234	10.34	salmon	9.6.2005	0	1.649	Positive
0	2005	161	NA	6.484	10.12	salmon	10.6.2005	0	0.25	Positive
0	2005	162	NA	5.699	10.02	salmon	11.6.2005	0	-0.785	Negative
0	2005	163	NA	5.305	10.28	salmon	12.6.2005	0	-0.394	Negative
0	2005	164	NA	5.27	10.41	salmon	13.6.2005	0	-0.035	Negative
0	2005	165	NA	5.429	10.6	salmon	14.6.2005	0	0.159	Positive
0	2005	166	NA	6.189	11.08	salmon	15.6.2005	0	0.76	Positive
0	2005	167	NA	6.485	11.67	salmon	16.6.2005	0	0.296	Positive
0	2005	168	NA	7.984	11.66	salmon	17.6.2005	0	1.499	Positive
0	2005	169	NA	6.744	11.47	salmon	18.6.2005	0.621326	-1.24	Negative
0	2005	170	NA	7.122	11.64	salmon	19.6.2005	1.25446	0.378	Positive
0	2005	171	NA	9.297	12.31	salmon	20.6.2005	1.68319	2.175	Positive
8	2005	172	NA	8.476	13.04	salmon	21.6.2005	1.75249	-0.821	Negative
0	2005	173	NA	8.117	12.85	salmon	22.6.2005	1.68319	-0.359	Negative
0	2005	174	NA	8.226	13.54	salmon	23.6.2005	1.25446	0.109	Positive
0	2005	175	NA	7.819	13.73	salmon	24.6.2005	0.621326	-0.407	Negative
0	2005	176	NA	7.055	13.09	salmon	25.6.2005	0	-0.764	Negative
0	2005	177	NA	6.413	13.13	salmon	26.6.2005	0	-0.642	Negative
0	2005	178	NA	6.981	12.68	salmon	27.6.2005	0	0.568	Positive
0	2005	179	NA	6.346	12.66	salmon	28.6.2005	0	-0.635	Negative
0	2005	180	NA	5.982	12.98	salmon	29.6.2005	0	-0.364	Negative
0	2005	181	NA	5.82	13.45	salmon	30.6.2005	0	-0.162	Negative
0	2005	182	NA	NA	NA	salmon	1.7.2005	0.350739	NA	NA
0	2005	183	NA	NA	NA	salmon	2.7.2005	1.00414	NA	NA
0	2005	184	NA	NA	NA	salmon	3.7.2005	1.90768	NA	NA
5	2005	185	NA	NA	NA	salmon	4.7.2005	3.05083	NA	NA
0	2006	91	NA	NA	1.97	salmon	1.4.2006	0	NA	NA
0	2006	92	NA	NA	3.05	salmon	2.4.2006	0	NA	NA
0	2006	93	NA	NA	3.64	salmon	3.4.2006	0	NA	NA
0	2006	94	NA	NA	3.94	salmon	4.4.2006	0	NA	NA
0	2006	95	NA	NA	3.56	salmon	5.4.2006	0	NA	NA
0	2006	96	NA	NA	3.81	salmon	6.4.2006	0	NA	NA
0	2006	97	NA	NA	5.12	salmon	7.4.2006	0	NA	NA
0	2006	98	NA	NA	4.71	salmon	8.4.2006	0	NA	NA
0	2006	99	NA	NA	5.01	salmon	9.4.2006	0	NA	NA
0	2006	100	NA	NA	4.53	salmon	10.4.2006	0	NA	NA
0	2006	101	NA	NA	4.08	salmon	11.4.2006	0	NA	NA
0	2006	102	NA	NA	5.21	salmon	12.4.2006	0	NA	NA
0	2006	103	NA	NA	5.87	salmon	13.4.2006	0.165943	NA	NA
0	2006	104	NA	NA	6.32	salmon	14.4.2006	0.459959	NA	NA
0	2006	105	NA	NA	5.77	salmon	15.4.2006	0.714048	NA	NA
3	2006	106	NA	NA	6.07	salmon	16.4.2006	0.755065	NA	NA
0	2006	107	NA	NA	6.77	salmon	17.4.2006	0.714048	NA	NA
0	2006	108	NA	NA	6.7	salmon	18.4.2006	0.459959	NA	NA
0	2006	109	NA	NA	6.58	salmon	19.4.2006	0.122738	NA	NA
0	2006	110	NA	NA	5.93	salmon	20.4.2006	0	NA	NA
0	2006	111	NA	NA	5.96	salmon	21.4.2006	0	NA	NA
0	2006	112	NA	NA	5.44	salmon	22.4.2006	0	NA	NA
0	2006	113	NA	NA	6.34	salmon	23.4.2006	1.61483	NA	NA
0	2006	114	NA	NA	6.67	salmon	24.4.2006	12.8948	NA	NA
3	2006	115	NA	NA	6.9	salmon	25.4.2006	23.3398	NA	NA
70	2006	116	NA	NA	7.22	salmon	26.4.2006	27.6354	NA	NA
39	2006	117	NA	NA	7.34	salmon	27.4.2006	25.2262	NA	NA
0	2006	118	NA	NA	7.16	salmon	28.4.2006	21.0427	NA	NA
0	2006	119	NA	NA	6.78	salmon	29.4.2006	10.732	NA	NA
4	2006	120	NA	NA	6.86	salmon	30.4.2006	7.58323	NA	NA
31	2006	121	NA	NA	6.87	salmon	1.5.2006	11.3153	NA	NA
14	2006	122	NA	NA	6.9	salmon	2.5.2006	38.3883	NA	NA
14	2006	123	NA	NA	7.03	salmon	3.5.2006	59.702	NA	NA
146	2006	124	NA	NA	7.83	salmon	4.5.2006	79.0131	NA	NA
132	2006	125	NA	NA	7.81	salmon	5.5.2006	93.5507	NA	NA
31	2006	126	NA	NA	8.29	salmon	6.5.2006	94.1	NA	NA
79	2006	127	NA	NA	8.8	salmon	7.5.2006	86.4309	NA	NA
119	2006	128	NA	NA	7.74	salmon	8.5.2006	63.7144	NA	NA
33	2006	129	NA	NA	8.19	salmon	9.5.2006	46.5045	NA	NA
10	2006	130	NA	NA	9.16	salmon	10.5.2006	30.1039	NA	NA
9	2006	131	NA	NA	9.6	salmon	11.5.2006	11.6139	NA	NA
4	2006	132	NA	NA	9.45	salmon	12.5.2006	3.72553	NA	NA
2	2006	133	NA	NA	8.56	salmon	13.5.2006	0	NA	NA
0	2006	134	NA	NA	8.02	salmon	14.5.2006	1.34542	NA	NA
6	2006	135	NA	NA	7.94	salmon	15.5.2006	1.36478	NA	NA
0	2006	136	NA	NA	7.92	salmon	16.5.2006	2.06521	NA	NA
0	2006	137	NA	NA	7.87	salmon	17.5.2006	2.91621	NA	NA
7	2006	138	NA	NA	8.62	salmon	18.5.2006	3.80805	NA	NA
4	2006	139	NA	NA	9.03	salmon	19.5.2006	4.18509	NA	NA
8	2006	140	NA	NA	9.15	salmon	20.5.2006	4.9501	NA	NA
0	2006	141	NA	NA	8.72	salmon	21.5.2006	5.45991	NA	NA
5	2006	142	NA	NA	8.66	salmon	22.5.2006	5.03974	NA	NA
9	2006	143	NA	NA	8.87	salmon	23.5.2006	4.11817	NA	NA
3	2006	144	NA	NA	8.56	salmon	24.5.2006	3.07373	NA	NA
0	2006	145	NA	NA	8.76	salmon	25.5.2006	1.71868	NA	NA
0	2006	146	NA	NA	8.61	salmon	26.5.2006	1.26247	NA	NA
0	2006	147	NA	NA	8.36	salmon	27.5.2006	1.07979	NA	NA
0	2006	148	NA	NA	8.66	salmon	28.5.2006	2.16758	NA	NA
10	2006	149	NA	NA	8.81	salmon	29.5.2006	2.28394	NA	NA
0	2006	150	NA	NA	9.03	salmon	30.5.2006	2.49811	NA	NA
3	2006	151	NA	NA	9.36	salmon	31.5.2006	2.80489	NA	NA
0	2006	152	NA	NA	9.25	salmon	1.6.2006	3.5102	NA	NA
0	2006	153	NA	NA	9.38	salmon	2.6.2006	4.08193	NA	NA
16	2006	154	NA	NA	9.61	salmon	3.6.2006	4.73357	NA	NA
0	2006	155	NA	NA	9.32	salmon	4.6.2006	4.46311	NA	NA
5	2006	156	NA	NA	9.51	salmon	5.6.2006	3.92864	NA	NA
0	2006	157	NA	NA	9.82	salmon	6.6.2006	2.70608	NA	NA
0	2006	158	NA	NA	10.43	salmon	7.6.2006	1.97925	NA	NA
6	2006	159	NA	NA	11.28	salmon	8.6.2006	1.39578	NA	NA
0	2006	160	NA	NA	11.37	salmon	9.6.2006	1.03171	NA	NA
0	2006	161	NA	NA	11.88	salmon	10.6.2006	0.730961	NA	NA
0	2006	162	NA	NA	12.79	salmon	11.6.2006	0.111762	NA	NA
0	2006	163	NA	NA	13.92	salmon	12.6.2006	0.124408	NA	NA
0	2006	164	NA	NA	13.85	salmon	13.6.2006	0.294621	NA	NA
0	2006	165	NA	NA	13.92	salmon	14.6.2006	0.676792	NA	NA
3	2006	166	NA	NA	13.79	salmon	15.6.2006	0.810379	NA	NA
0	2006	167	NA	NA	14.4	salmon	16.6.2006	0.867368	NA	NA
0	2006	168	NA	NA	14.56	salmon	17.6.2006	0.697975	NA	NA
1	2006	169	NA	NA	14.82	salmon	18.6.2006	0.417631	NA	NA
0	2006	170	NA	NA	14.79	salmon	19.6.2006	0.126247	NA	NA
0	2006	171	NA	NA	14.35	salmon	20.6.2006	0.0598593	NA	NA
0	2006	172	NA	NA	14.11	salmon	21.6.2006	0.0372551	NA	NA
0	2006	173	NA	NA	13.92	salmon	22.6.2006	0	NA	NA
0	2006	174	NA	NA	13.7	salmon	23.6.2006	0	NA	NA
0	2006	175	NA	NA	13.56	salmon	24.6.2006	0	NA	NA
0	2006	176	NA	NA	13.69	salmon	25.6.2006	0	NA	NA
0	2006	177	NA	NA	13.87	salmon	26.6.2006	0	NA	NA
0	2006	178	NA	NA	14.36	salmon	27.6.2006	0	NA	NA
0	2006	179	NA	NA	14.05	salmon	28.6.2006	0	NA	NA
0	2006	180	NA	NA	14.38	salmon	29.6.2006	0	NA	NA
0	2006	181	NA	NA	14.67	salmon	30.6.2006	0	NA	NA
0	2007	91	3.55	1.848	2.63	salmon	1.4.2007	0	0	Positive
0	2007	92	3.8	1.772	2.77	salmon	2.4.2007	0	-0.076	Negative
0	2007	93	3.87	1.655	3.05	salmon	3.4.2007	0	-0.117	Negative
0	2007	94	4.05	1.571	3.32	salmon	4.4.2007	0	-0.084	Negative
0	2007	95	4.13	1.678	3.5	salmon	5.4.2007	0	0.107	Positive
0	2007	96	3.09	1.556	3.41	salmon	6.4.2007	0	-0.122	Negative
0	2007	97	3.18	1.409	3.03	salmon	7.4.2007	0	-0.147	Negative
0	2007	98	2.91	1.815	3.81	salmon	8.4.2007	0	0.406	Positive
0	2007	99	3.78	3.817	5.31	salmon	9.4.2007	0	2.002	Positive
0	2007	100	3.9	5.522	5.74	salmon	10.4.2007	0	1.705	Positive
0	2007	101	4.15	4.865	6.34	salmon	11.4.2007	0	-0.657	Negative
0	2007	102	4.65	3.69	6.31	salmon	12.4.2007	0	-1.175	Negative
3	2007	103	4.81	3.815	6.54	salmon	13.4.2007	3.23069	0.125	Positive
0	2007	104	4.62	3.72	6.29	salmon	14.4.2007	10.2513	-0.095	Negative
0	2007	105	4.85	4.071	6.29	salmon	15.4.2007	21.1161	0.351	Positive
78	2007	106	4.63	4.745	6.54	salmon	16.4.2007	29.1418	0.674	Positive
0	2007	107	4.08	3.981	6.16	salmon	17.4.2007	34.4461	-0.764	Negative
65	2007	108	4.14	3.272	5.63	salmon	18.4.2007	28.0902	-0.709	Negative
0	2007	109	4	3.87	6.38	salmon	19.4.2007	18.0426	0.598	Positive
14	2007	110	3.68	3.015	5.66	salmon	20.4.2007	11.6205	-0.855	Negative
0	2007	111	3.87	2.638	5.79	salmon	21.4.2007	28.4011	-0.377	Negative
0	2007	112	4.49	4.252	6.88	salmon	22.4.2007	37.8179	1.614	Positive
133	2007	113	4.66	6.055	7.65	salmon	23.4.2007	49.6261	1.803	Positive
110	2007	114	4.79	8.444	7.93	salmon	24.4.2007	71.1889	2.389	Positive
0	2007	115	5.12	9.645	8.27	salmon	25.4.2007	88.9815	1.201	Positive
0	2007	116	5.04	10.307	8.35	salmon	26.4.2007	88.1333	0.662	Positive
288	2007	117	5.05	7.573	7.8	salmon	27.4.2007	81.2882	-2.734	Negative
0	2007	118	4.97	6.941	7.33	salmon	28.4.2007	70.5082	-0.632	Negative
0	2007	119	5.13	6.397	7.82	salmon	29.4.2007	54.5634	-0.544	Negative
60	2007	120	5.23	6.109	7.82	salmon	30.4.2007	29.2034	-0.288	Negative
0	2007	121	5.3	5.849	7.95	salmon	1.5.2007	5.56295	-0.26	Negative
0	2007	122	5.45	5.659	8.12	salmon	2.5.2007	9.09346	-0.19	Negative
0	2007	123	5.49	5.542	8.45	salmon	3.5.2007	10.4309	-0.117	Negative
54	2007	124	5.28	5.249	8.84	salmon	4.5.2007	13.9098	-0.293	Negative
0	2007	125	5.62	4.929	9.12	salmon	5.5.2007	20.7022	-0.32	Negative
0	2007	126	5.15	5.85	9.13	salmon	6.5.2007	22.7078	0.921	Positive
67	2007	127	5.05	9.149	9.52	salmon	7.5.2007	23.1325	3.299	Positive
0	2007	128	5.25	7.467	9.47	salmon	8.5.2007	21.1068	-1.682	Negative
27	2007	129	5.25	5.851	9.3	salmon	9.5.2007	17.7746	-1.616	Negative
0	2007	130	5.15	4.814	9.08	salmon	10.5.2007	13.5711	-1.037	Negative
20	2007	131	5.14	4.189	8.85	salmon	11.5.2007	7.04664	-0.625	Negative
0	2007	132	5.24	3.742	8.75	salmon	12.5.2007	3.88264	-0.447	Negative
0	2007	133	5.8	3.5	8.84	salmon	13.5.2007	1.82974	-0.242	Negative
3	2007	134	5.18	3.535	8.6	salmon	14.5.2007	0	0.035	Positive
0	2007	135	4.9	3.739	7.86	salmon	15.5.2007	0.510652	0.204	Positive
0	2007	136	5.37	3.585	8.03	salmon	16.5.2007	3.02618	-0.154	Negative
0	2007	137	5.65	3.178	7.78	salmon	17.5.2007	8.13849	-0.407	Negative
40	2007	138	6.03	4.803	8.58	salmon	18.5.2007	15.3515	1.625	Positive
0	2007	139	5.66	10.307	9.52	salmon	19.5.2007	29.5347	5.504	Positive
0	2007	140	5.8	9.523	9.93	salmon	20.5.2007	32.6461	-0.784	Negative
131	2007	141	5.94	6.207	10.28	salmon	21.5.2007	33.3919	-3.316	Negative
0	2007	142	5.74	5.629	10.04	salmon	22.5.2007	32.4467	-0.578	Negative
0	2007	143	5.68	5.564	9.97	salmon	23.5.2007	28.5382	-0.065	Negative
0	2007	144	5.48	9.421	10.31	salmon	24.5.2007	22.4936	3.857	Positive
74	2007	145	5.88	9.068	10.52	salmon	25.5.2007	14.6976	-0.353	Negative
0	2007	146	5.54	7.056	9.94	salmon	26.5.2007	12.672	-2.012	Negative
0	2007	147	5.94	6.018	9.54	salmon	27.5.2007	11.3457	-1.038	Negative
0	2007	148	6.14	5.482	9.41	salmon	28.5.2007	2.75688	-0.536	Negative
0	2007	149	6.83	6.857	9.49	salmon	29.5.2007	0	1.375	Positive
0	2007	150	6.81	9.142	9.8	salmon	30.5.2007	0	2.285	Positive
0	2007	151	6.93	7.523	10.38	salmon	31.5.2007	0	-1.619	Negative
0	2007	152	7.15	8.077	10.48	salmon	1.6.2007	0	0.554	Positive
0	2007	153	7.29	8.164	10.61	salmon	2.6.2007	0	0.087	Positive
0	2007	154	7.7	7.895	11.55	salmon	3.6.2007	0	-0.269	Negative
0	2007	155	8.08	7.264	12.32	salmon	4.6.2007	0	-0.631	Negative
0	2007	156	8.54	7.09	12.62	salmon	5.6.2007	0	-0.174	Negative
0	2007	157	9.53	7.446	13.2	salmon	6.6.2007	0	0.356	Positive
0	2007	158	9.85	7.273	13.89	salmon	7.6.2007	0	-0.173	Negative
0	2007	159	10.29	7.216	14.18	salmon	8.6.2007	0	-0.057	Negative
0	2007	160	10.15	7.124	14.57	salmon	9.6.2007	0	-0.092	Negative
0	2007	161	10.42	6.965	14.99	salmon	10.6.2007	0	-0.159	Negative
0	2007	162	10.46	6.718	15.79	salmon	11.6.2007	0	-0.247	Negative
0	2007	163	8.86	6.355	15.42	salmon	12.6.2007	0	-0.363	Negative
0	2007	164	8.39	5.703	14.08	salmon	13.6.2007	0	-0.652	Negative
0	2007	165	8.23	5.171	12.9	salmon	14.6.2007	0	-0.532	Negative
0	2007	166	8.86	4.583	12.89	salmon	15.6.2007	0	-0.588	Negative
0	2007	167	9.55	4.314	13.26	salmon	16.6.2007	0	-0.269	Negative
0	2007	168	9.66	4.266	13.42	salmon	17.6.2007	0	-0.048	Negative
0	2007	169	10.31	4.055	13.58	salmon	18.6.2007	0	-0.211	Negative
0	2007	170	10.01	3.898	14.09	salmon	19.6.2007	0	-0.157	Negative
0	2007	171	10.47	3.788	14.41	salmon	20.6.2007	0	-0.11	Negative
0	2007	172	10.71	3.75	14.56	salmon	21.6.2007	0	-0.038	Negative
0	2007	173	10.91	3.591	14.68	salmon	22.6.2007	0	-0.159	Negative
0	2007	174	10.7	3.57	14.46	salmon	23.6.2007	0	-0.021	Negative
0	2007	175	10.72	3.485	14.43	salmon	24.6.2007	0	-0.085	Negative
0	2007	176	11.19	3.313	14.48	salmon	25.6.2007	0	-0.172	Negative
0	2007	177	11.13	3.362	14.74	salmon	26.6.2007	0	0.049	Positive
0	2007	178	10.54	3.448	14.54	salmon	27.6.2007	0	0.086	Positive
0	2007	179	9.99	3.538	13.95	salmon	28.6.2007	0	0.09	Positive
0	2007	180	10.28	3.245	13.92	salmon	29.6.2007	0	-0.293	Negative
0	2007	181	11.18	3.23	14.14	salmon	30.6.2007	0	-0.015	Negative
0	2008	92	NA	2.085	4.5	salmon	1.4.2008	0.227175	0	Positive
1	2008	93	NA	2.021	5.15	salmon	2.4.2008	0.488301	-0.064	Negative
0	2008	94	NA	1.709	4.37	salmon	3.4.2008	0.684231	-0.312	Negative
2	2008	95	NA	2.441	3.95	salmon	4.4.2008	0.811928	0.732	Positive
0	2008	96	NA	2.632	4.11	salmon	5.4.2008	0.880355	0.191	Positive
0	2008	97	NA	1.874	3.64	salmon	6.4.2008	0.866179	-0.758	Negative
3	2008	98	NA	1.588	3.78	salmon	7.4.2008	0.800332	-0.286	Negative
0	2008	99	NA	1.482	3.42	salmon	8.4.2008	0.714046	-0.106	Negative
0	2008	100	NA	1.279	3.46	salmon	9.4.2008	0.6485	-0.203	Negative
0	2008	101	NA	1.032	3.34	salmon	10.4.2008	0.53742	-0.247	Negative
2	2008	102	NA	0.972	3.46	salmon	11.4.2008	0.481898	-0.06	Negative
0	2008	103	NA	0.927	3.75	salmon	12.4.2008	0.79062	-0.045	Negative
0	2008	104	NA	0.9	3.7	salmon	13.4.2008	0.96428	-0.027	Negative
3	2008	105	NA	0.953	3.79	salmon	14.4.2008	1.10035	0.053	Positive
0	2008	106	NA	0.933	3.96	salmon	15.4.2008	1.19008	-0.02	Negative
2	2008	107	NA	0.893	4.12	salmon	16.4.2008	0.915836	-0.04	Negative
0	2008	108	NA	0.883	4.28	salmon	17.4.2008	0.728523	-0.01	Negative
2	2008	109	NA	0.858	4.69	salmon	18.4.2008	0.752252	-0.025	Negative
0	2008	110	NA	0.855	4.91	salmon	19.4.2008	0.387252	-0.003	Negative
0	2008	111	NA	0.904	5.12	salmon	20.4.2008	0.685578	0.049	Positive
9	2008	112	NA	0.985	5.34	salmon	21.4.2008	0.973989	0.081	Positive
0	2008	113	NA	1.138	5.9	salmon	22.4.2008	0.774202	0.153	Positive
13	2008	114	NA	1.314	6.12	salmon	23.4.2008	6.42807	0.176	Positive
0	2008	115	NA	1.35	6.42	salmon	24.4.2008	31.561	0.036	Positive
92	2008	116	NA	1.914	7.02	salmon	25.4.2008	60.2295	0.564	Positive
0	2008	117	NA	2.869	7.44	salmon	26.4.2008	83.3236	0.955	Positive
279	2008	118	NA	5.519	8.22	salmon	27.4.2008	122.538	2.65	Positive
87	2008	119	NA	8.951	8.53	salmon	28.4.2008	158.955	3.432	Positive
0	2008	120	NA	7.658	8.86	salmon	29.4.2008	188.922	-1.293	Negative
499	2008	121	NA	9.657	9.3	salmon	30.4.2008	189.359	1.999	Positive
0	2008	122	NA	8.735	9.44	salmon	1.5.2008	174.964	-0.922	Negative
271	2008	123	NA	7.321	9.3	salmon	2.5.2008	139.151	-1.414	Negative
0	2008	124	NA	6.26	9.56	salmon	3.5.2008	84.3061	-1.061	Negative
0	2008	125	NA	5.799	9.86	salmon	4.5.2008	28.9493	-0.461	Negative
31	2008	126	NA	5.716	9.58	salmon	5.5.2008	5.8352	-0.083	Negative
0	2008	127	NA	5.725	9.5	salmon	6.5.2008	6.63675	0.009	Positive
16	2008	128	NA	5.574	9.7	salmon	7.5.2008	15.464	-0.151	Negative
0	2008	129	NA	5.602	10	salmon	8.5.2008	24.9565	0.028	Positive
84	2008	130	NA	5.982	10.48	salmon	9.5.2008	22.9213	0.38	Positive
0	2008	131	NA	6.245	11.1	salmon	10.5.2008	19.3356	0.263	Positive
0	2008	132	NA	6.424	12.18	salmon	11.5.2008	12.143	0.179	Positive
0	2008	133	NA	5.979	11.6	salmon	12.5.2008	6.09336	-0.445	Negative
0	2008	134	NA	5.667	11.73	salmon	13.5.2008	1.24585	-0.312	Negative
14	2008	135	NA	5.458	11.86	salmon	14.5.2008	6.01288	-0.209	Negative
0	2008	136	NA	5.674	11.28	salmon	15.5.2008	8.08591	0.216	Positive
28	2008	137	NA	7.058	10.72	salmon	16.5.2008	9.55444	1.384	Positive
0	2008	138	NA	5.599	10.36	salmon	17.5.2008	6.9715	-1.459	Negative
0	2008	139	NA	4.826	10.5	salmon	18.5.2008	3.77136	-0.773	Negative
0	2008	140	NA	4.333	10.33	salmon	19.5.2008	0.712468	-0.493	Negative
0	2008	141	NA	4.015	10.15	salmon	20.5.2008	0	-0.318	Negative
0	2008	142	NA	3.779	10.2	salmon	21.5.2008	0	-0.236	Negative
0	2008	143	NA	3.633	10.61	salmon	22.5.2008	0	-0.146	Negative
0	2008	144	NA	3.599	11.03	salmon	23.5.2008	0.524852	-0.034	Negative
0	2008	145	NA	3.617	11.44	salmon	24.5.2008	1.49594	0.018	Positive
0	2008	146	NA	3.748	11.84	salmon	25.5.2008	2.41741	0.131	Positive
10	2008	147	NA	3.75	12.12	salmon	26.5.2008	2.66161	0.002	Positive
0	2008	148	NA	3.917	12.33	salmon	27.5.2008	2.61818	0.167	Positive
1	2008	149	NA	4.232	12.95	salmon	28.5.2008	1.67967	0.315	Positive
0	2008	150	NA	5.242	13.76	salmon	29.5.2008	0.101173	1.01	Positive
0	2008	151	NA	5.682	14.61	salmon	30.5.2008	0	0.44	Positive
0	2008	152	NA	6.396	14.74	salmon	31.5.2008	1.42452	0.714	Positive
0	2008	153	NA	6.725	15.22	salmon	1.6.2008	4.2869	0.329	Positive
5	2008	154	NA	6.677	15.77	salmon	2.6.2008	6.7736	-0.048	Negative
23	2008	155	NA	7.584	16.75	salmon	3.6.2008	7.2752	0.907	Positive
0	2008	156	NA	8.3	17.86	salmon	4.6.2008	5.67268	0.716	Positive
0	2008	157	NA	7.719	18.14	salmon	5.6.2008	3.52635	-0.581	Negative
0	2008	158	NA	7.458	18.1	salmon	6.6.2008	0.856862	-0.261	Negative
0	2008	159	NA	7.116	18.69	salmon	7.6.2008	0.47819	-0.342	Negative
0	2008	160	NA	6.903	18.71	salmon	8.6.2008	0.646827	-0.213	Negative
5	2008	161	NA	6.864	18.12	salmon	9.6.2008	0.927205	-0.039	Negative
0	2008	162	NA	10.83	16.61	salmon	10.6.2008	1.19008	3.966	Positive
0	2008	163	NA	10.292	15.15	salmon	11.6.2008	0.766598	-0.538	Negative
0	2008	164	NA	8.843	15.1	salmon	12.6.2008	0.276571	-1.449	Negative
0	2008	165	NA	7.75	15.02	salmon	13.6.2008	0	-1.093	Negative
0	2008	166	NA	6.793	14.52	salmon	14.6.2008	0	-0.957	Negative
0	2008	167	NA	5.965	14.92	salmon	15.6.2008	0	-0.828	Negative
0	2008	168	NA	5.469	15.07	salmon	16.6.2008	0	-0.496	Negative
0	2008	169	NA	5.067	14.79	salmon	17.6.2008	0	-0.402	Negative
0	2008	170	NA	5.145	14.19	salmon	18.6.2008	0	0.078	Positive
0	2008	171	NA	6.928	14.4	salmon	19.6.2008	0	1.783	Positive
0	2008	172	NA	10.994	14.36	salmon	20.6.2008	0	4.066	Positive
0	2008	173	NA	13.796	14.08	salmon	21.6.2008	0	2.802	Positive
0	2008	174	NA	9.258	13.52	salmon	22.6.2008	0	-4.538	Negative
0	2008	175	NA	14.107	13.07	salmon	23.6.2008	0	4.849	Positive
0	2008	176	NA	11.041	12.77	salmon	24.6.2008	0	-3.066	Negative
0	2008	177	NA	8.61	12.86	salmon	25.6.2008	0	-2.431	Negative
0	2008	178	NA	7.212	13.09	salmon	26.6.2008	0	-1.398	Negative
0	2008	179	NA	6.993	12.96	salmon	27.6.2008	0	-0.219	Negative
0	2008	180	NA	6.076	13.65	salmon	28.6.2008	0	-0.917	Negative
0	2008	181	NA	5.618	13.95	salmon	29.6.2008	0	-0.458	Negative
0	2008	182	NA	6.025	13.97	salmon	30.6.2008	0	0.407	Positive
4	2009	91	NA	4.001	6.43	salmon	1.4.2009	3.55405	0	Positive
0	2009	92	NA	2.933	6.31	salmon	2.4.2009	2.14062	-1.068	Negative
3	2009	93	NA	2.761	6.57	salmon	3.4.2009	0.954105	-0.172	Negative
0	2009	94	NA	2.698	6.77	salmon	4.4.2009	0	-0.063	Negative
0	2009	95	NA	3.655	6.98	salmon	5.4.2009	0	0.957	Positive
0	2009	96	NA	3.794	6.93	salmon	6.4.2009	0	0.139	Positive
0	2009	97	NA	2.849	7.03	salmon	7.4.2009	0	-0.945	Negative
0	2009	98	NA	3.706	7.22	salmon	8.4.2009	0	0.857	Positive
0	2009	99	NA	3.907	7.37	salmon	9.4.2009	2.38433	0.201	Positive
0	2009	100	NA	5.187	7.5	salmon	10.4.2009	8.78185	1.28	Positive
0	2009	101	NA	6.7	7.57	salmon	11.4.2009	14.5997	1.513	Positive
64	2009	102	NA	6.97	7.73	salmon	12.4.2009	17.495	0.27	Positive
0	2009	103	NA	4.707	7.7	salmon	13.4.2009	16.6117	-2.263	Negative
0	2009	104	NA	3.901	7.87	salmon	14.4.2009	13.9705	-0.806	Negative
17	2009	105	NA	3.851	8.01	salmon	15.4.2009	7.34198	-0.05	Negative
0	2009	106	NA	3.796	8.16	salmon	16.4.2009	3.92105	-0.055	Negative
3	2009	107	NA	3.758	8.32	salmon	17.4.2009	1.53419	-0.038	Negative
0	2009	108	NA	3.619	8.3	salmon	18.4.2009	0.410627	-0.139	Negative
0	2009	109	NA	3.584	8.51	salmon	19.4.2009	1.11467	-0.035	Negative
0	2009	110	NA	3.527	8.33	salmon	20.4.2009	2.60611	-0.057	Negative
0	2009	111	NA	3.239	8.58	salmon	21.4.2009	5.91159	-0.288	Negative
15	2009	112	NA	3.179	8.67	salmon	22.4.2009	5.67567	-0.06	Negative
16	2009	113	NA	3.272	8.91	salmon	23.4.2009	5.75427	0.093	Positive
0	2009	114	NA	3.595	8.88	salmon	24.4.2009	7.83275	0.323	Positive
0	2009	115	NA	3.628	8.99	salmon	25.4.2009	9.93286	0.033	Positive
0	2009	116	NA	3.715	9.14	salmon	26.4.2009	10.7437	0.087	Positive
55	2009	117	NA	3.72	9.29	salmon	27.4.2009	16.8863	0.005	Positive
0	2009	118	NA	4.157	9.47	salmon	28.4.2009	22.5254	0.437	Positive
0	2009	119	NA	4.655	9.69	salmon	29.4.2009	22.7917	0.498	Positive
64	2009	120	NA	5.807	10.18	salmon	30.4.2009	18.983	1.152	Positive
0	2009	121	NA	6.108	10.36	salmon	1.5.2009	14.5624	0.301	Positive
0	2009	122	NA	6.883	10.52	salmon	2.5.2009	12.9344	0.775	Positive
0	2009	123	NA	5.491	10.69	salmon	3.5.2009	10.6125	-1.392	Negative
37	2009	124	NA	5.062	10.52	salmon	4.5.2009	9.26746	-0.429	Negative
0	2009	125	4.97	7.979	9.84	salmon	5.5.2009	15.5326	2.917	Positive
0	2009	126	4.93	6.5	9.84	salmon	6.5.2009	16.3149	-1.479	Negative
53	2009	127	4.97	7.008	9.48	salmon	7.5.2009	15.7421	0.508	Positive
3	2009	128	5	6.785	9.19	salmon	8.5.2009	12.4026	-0.223	Negative
0	2009	129	4.99	7.359	9	salmon	9.5.2009	8.73528	0.574	Positive
0	2009	130	4.9	7.717	9.02	salmon	10.5.2009	4.81464	0.358	Positive
10	2009	131	5.1	5.706	9.33	salmon	11.5.2009	0.78289	-2.011	Negative
0	2009	132	5.49	4.703	9.82	salmon	12.5.2009	0.700281	-1.003	Negative
0	2009	133	5.75	4.355	9.97	salmon	13.5.2009	1.46234	-0.348	Negative
0	2009	134	5.54	4.132	10.13	salmon	14.5.2009	0.372551	-0.223	Negative
0	2009	135	5.8	3.907	10.59	salmon	15.5.2009	0	-0.225	Negative
0	2009	136	6.15	3.978	10.48	salmon	16.5.2009	0	0.071	Positive
0	2009	137	6.25	4.229	10.58	salmon	17.5.2009	0	0.251	Positive
0	2009	138	6.13	4.496	10.6	salmon	18.5.2009	0.15332	0.267	Positive
0	2009	139	5.81	5.801	11	salmon	19.5.2009	0.238016	1.305	Positive
1	2009	140	5.96	5.393	11.15	salmon	20.5.2009	0.251688	-0.408	Negative
0	2009	141	6.06	5.455	11.49	salmon	21.5.2009	0.238016	0.062	Positive
0	2009	142	6.15	6.159	11.65	salmon	22.5.2009	0.0116017	0.704	Positive
0	2009	143	6.56	5.712	11.84	salmon	23.5.2009	0.0137791	-0.447	Negative
0	2009	144	6.33	5.251	12.12	salmon	24.5.2009	0.162655	-0.461	Negative
0	2009	145	6.77	5.022	12.13	salmon	25.5.2009	0.859042	-0.229	Negative
0	2009	146	6.59	5.732	12.37	salmon	26.5.2009	1.36886	0.71	Positive
6	2009	147	6.08	9.018	11.66	salmon	27.5.2009	1.74074	3.286	Positive
0	2009	148	6.25	8.509	11.43	salmon	28.5.2009	1.66611	-0.509	Negative
1	2009	149	6.69	6.271	12.11	salmon	29.5.2009	1.12007	-2.238	Negative
0	2009	150	7.05	6.069	12.88	salmon	30.5.2009	0.461547	-0.202	Negative
0	2009	151	7.32	5.555	13.64	salmon	31.5.2009	0	-0.514	Negative
0	2009	152	7.67	5.42	13.88	salmon	1.6.2009	0	-0.135	Negative
0	2009	153	7.15	5.264	13.07	salmon	2.6.2009	0	-0.156	Negative
0	2009	154	6.7	4.768	12.37	salmon	3.6.2009	0	-0.496	Negative
0	2009	155	6.8	4.329	12.11	salmon	4.6.2009	0	-0.439	Negative
0	2009	156	7.46	4.011	12.31	salmon	5.6.2009	0	-0.318	Negative
0	2009	157	7.91	3.961	12	salmon	6.6.2009	0	-0.05	Negative
0	2009	158	7.52	3.804	12.44	salmon	7.6.2009	0	-0.157	Negative
0	2009	159	7.74	3.603	12.9	salmon	8.6.2009	0	-0.201	Negative
0	2009	160	8.03	3.729	13.24	salmon	9.6.2009	0	0.126	Positive
0	2009	161	8.06	3.865	13.31	salmon	10.6.2009	0	0.136	Positive
0	2009	162	8.01	3.641	13.27	salmon	11.6.2009	0	-0.224	Negative
0	2009	163	7.81	3.492	13.2	salmon	12.6.2009	0	-0.149	Negative
0	2009	164	8.07	3.461	13.51	salmon	13.6.2009	0	-0.031	Negative
0	2009	165	8.35	3.402	13.51	salmon	14.6.2009	0	-0.059	Negative
0	2009	166	8.23	3.349	13.53	salmon	15.6.2009	0.0553143	-0.053	Negative
0	2009	167	8.27	3.232	13.43	salmon	16.6.2009	0.15332	-0.117	Negative
0	2009	168	8.35	3.14	13.42	salmon	17.6.2009	0.238016	-0.092	Negative
1	2009	169	8.05	6.585	12.72	salmon	18.6.2009	0.251688	3.445	Positive
0	2009	170	8.16	5.576	13.04	salmon	19.6.2009	0.238016	-1.009	Negative
0	2009	171	8.46	4.594	13.34	salmon	20.6.2009	0.144731	-0.982	Negative
0	2009	172	9.04	4.314	13.74	salmon	21.6.2009	0.0372551	-0.28	Negative
0	2009	173	8.98	4.185	13.7	salmon	22.6.2009	0	-0.129	Negative
0	2009	174	9.5	4.059	14.22	salmon	23.6.2009	0	-0.126	Negative
0	2009	175	10.05	4.039	14.96	salmon	24.6.2009	0	-0.02	Negative
0	2009	176	10.74	4.097	15.49	salmon	25.6.2009	0	0.058	Positive
0	2009	177	11.48	4.176	15.67	salmon	26.6.2009	0	0.079	Positive
0	2009	178	11.95	4.213	16.27	salmon	27.6.2009	0	0.037	Positive
0	2009	179	12.09	4.239	17.06	salmon	28.6.2009	0	0.026	Positive
0	2009	180	12.18	4.371	17.22	salmon	29.6.2009	0	0.132	Positive
0	2009	181	12.43	4.303	17.81	salmon	30.6.2009	0	-0.068	Negative
0	2010	91	3.64	1.228	6.94	salmon	1.4.2010	0	0	Positive
0	2010	92	3.39	1.172	6.92	salmon	2.4.2010	0	-0.056	Negative
0	2010	93	3.55	1.024	6.83	salmon	3.4.2010	0	-0.148	Negative
0	2010	94	3.43	0.857	7.71	salmon	4.4.2010	0	-0.167	Negative
0	2010	95	3.83	0.766	7.05	salmon	5.4.2010	0	-0.091	Negative
0	2010	96	4.46	0.914	6.88	salmon	6.4.2010	0	0.148	Positive
0	2010	97	4.7	1.489	7.03	salmon	7.4.2010	0	0.575	Positive
0	2010	98	4.21	1.697	7.14	salmon	8.4.2010	0	0.208	Positive
0	2010	99	3.96	1.55	6.93	salmon	9.4.2010	0	-0.147	Negative
0	2010	100	3.74	1.205	6.91	salmon	10.4.2010	0	-0.345	Negative
0	2010	101	4.37	1.103	7.18	salmon	11.4.2010	0	-0.102	Negative
0	2010	102	4.07	1.118	7.18	salmon	12.4.2010	0	0.015	Positive
0	2010	103	4.19	1.103	7.6	salmon	13.4.2010	0	-0.015	Negative
0	2010	104	4.16	1.138	7.53	salmon	14.4.2010	0	0.035	Positive
0	2010	105	3.95	1.161	7.61	salmon	15.4.2010	0	0.023	Positive
0	2010	106	3.93	1.109	7.31	salmon	16.4.2010	0.110629	-0.052	Negative
0	2010	107	3.93	5.237	6.43	salmon	17.4.2010	0.306639	4.128	Positive
0	2010	108	3.3	2.5	6.26	salmon	18.4.2010	0.476032	-2.737	Negative
2	2010	109	3.52	1.886	6.48	salmon	19.4.2010	0.503377	-0.614	Negative
0	2010	110	3.65	1.63	6.25	salmon	20.4.2010	0.476032	-0.256	Negative
0	2010	111	4.06	1.442	6.57	salmon	21.4.2010	0.306639	-0.188	Negative
0	2010	112	3.92	1.402	6.71	salmon	22.4.2010	0	-0.04	Negative
0	2010	113	3.37	1.422	6.89	salmon	23.4.2010	0	0.02	Positive
0	2010	114	4.01	1.455	6.84	salmon	24.4.2010	0	0.033	Positive
0	2010	115	4.46	1.687	6.93	salmon	25.4.2010	1.16606	0.232	Positive
0	2010	116	4.64	2.949	7.05	salmon	26.4.2010	5.96483	1.262	Positive
26	2010	117	4.15	5.034	7.3	salmon	27.4.2010	15.3321	2.085	Positive
0	2010	118	4.02	4.952	7.46	salmon	28.4.2010	23.7602	-0.082	Negative
44	2010	119	4.45	6.385	7.38	salmon	29.4.2010	26.6341	1.433	Positive
50	2010	120	4.38	5.078	7.48	salmon	30.4.2010	24.8621	-1.307	Negative
0	2010	121	4.34	4.701	7.36	salmon	1.5.2010	21.0598	-0.377	Negative
0	2010	122	4.55	3.503	7.52	salmon	2.5.2010	14.7015	-1.198	Negative
24	2010	123	4.48	3.061	7.72	salmon	3.5.2010	9.39066	-0.442	Negative
0	2010	124	4.41	2.754	7.66	salmon	4.5.2010	4.71444	-0.307	Negative
8	2010	125	4.52	2.499	7.72	salmon	5.5.2010	0.977823	-0.255	Negative
0	2010	126	4.86	2.31	7.83	salmon	6.5.2010	1.68164	-0.189	Negative
0	2010	127	5.24	2.201	8.08	salmon	7.5.2010	6.0697	-0.109	Negative
0	2010	128	5.37	2.251	8.56	salmon	8.5.2010	23.3424	0.05	Positive
0	2010	129	5.15	2.276	8.32	salmon	9.5.2010	33.4476	0.025	Positive
154	2010	130	4.78	2.062	8.06	salmon	10.5.2010	40.2196	-0.214	Negative
0	2010	131	4.63	1.89	8.24	salmon	11.5.2010	36.9898	-0.172	Negative
0	2010	132	5.18	1.748	8.3	salmon	12.5.2010	22.6983	-0.142	Negative
0	2010	133	5.48	1.693	8.75	salmon	13.5.2010	6.41501	-0.055	Negative
9	2010	134	5.92	1.818	9.22	salmon	14.5.2010	0	0.125	Positive
0	2010	135	6.03	2.016	9.31	salmon	15.5.2010	0	0.198	Positive
0	2010	136	5.27	4.056	9.19	salmon	16.5.2010	7.8272	2.04	Positive
0	2010	137	5.03	5.48	9.46	salmon	17.5.2010	34.4587	1.424	Positive
62	2010	138	5.84	3.73	9.88	salmon	18.5.2010	60.0918	-1.75	Negative
87	2010	139	6.18	3.94	10.42	salmon	19.5.2010	77.3789	0.21	Positive
145	2010	140	6.33	3.918	10.7	salmon	20.5.2010	73.7785	-0.022	Negative
38	2010	141	6.68	4.129	11.67	salmon	21.5.2010	62.3611	0.211	Positive
0	2010	142	6.46	4.276	11.63	salmon	22.5.2010	35.5395	0.147	Positive
14	2010	143	6.41	5.635	11.54	salmon	23.5.2010	14.8965	1.359	Positive
0	2010	144	5.61	4.778	11.15	salmon	24.5.2010	0	-0.857	Negative
0	2010	145	5.52	4.218	10.47	salmon	25.5.2010	0	-0.56	Negative
0	2010	146	5.64	3.873	10.69	salmon	26.5.2010	0	-0.345	Negative
0	2010	147	5.98	3.791	10.94	salmon	27.5.2010	0	-0.082	Negative
0	2010	148	6.47	3.553	11.1	salmon	28.5.2010	0	-0.238	Negative
0	2010	149	6.43	3.451	11.28	salmon	29.5.2010	0.256756	-0.102	Negative
0	2010	150	6.72	3.347	11.43	salmon	30.5.2010	1.95311	-0.104	Negative
0	2010	151	7.52	3.403	11.9	salmon	31.5.2010	4.45607	0.056	Positive
17	2010	152	7.55	3.606	12.54	salmon	1.6.2010	6.51251	0.203	Positive
0	2010	153	6.96	3.522	12.09	salmon	2.6.2010	7.96997	-0.084	Negative
15	2010	154	6.91	4.066	12.25	salmon	3.6.2010	6.9519	0.544	Positive
4	2010	155	7.53	3.581	12.76	salmon	4.6.2010	5.45647	-0.485	Negative
0	2010	156	7.6	3.558	12.9	salmon	5.6.2010	3.95802	-0.023	Negative
0	2010	157	7.97	3.45	12.87	salmon	6.6.2010	3.67327	-0.108	Negative
11	2010	158	8.21	3.506	13.1	salmon	7.6.2010	5.79962	0.056	Positive
7	2010	159	8.41	3.477	13.14	salmon	8.6.2010	8.08688	-0.029	Negative
3	2010	160	8.79	3.477	13.95	salmon	9.6.2010	8.91038	0	Positive
21	2010	161	9.25	3.618	14.2	salmon	10.6.2010	8.90589	0.141	Positive
5	2010	162	8.9	4.75	13.91	salmon	11.6.2010	5.37029	1.132	Positive
0	2010	163	7.63	7.171	13.6	salmon	12.6.2010	3.86507	2.421	Positive
0	2010	164	7.81	4.919	13.27	salmon	13.6.2010	3.5589	-2.252	Negative
1	2010	165	8.28	4.517	13.07	salmon	14.6.2010	8.03019	-0.402	Negative
0	2010	166	8.52	4.068	13.24	salmon	15.6.2010	11.7343	-0.449	Negative
55	2010	167	8.59	3.802	13.26	salmon	16.6.2010	14.5866	-0.266	Negative
0	2010	168	8.88	3.774	13.73	salmon	17.6.2010	13.1281	-0.028	Negative
0	2010	169	8.02	5.729	13.14	salmon	18.6.2010	7.95569	1.955	Positive
0	2010	170	8.46	4.368	12.14	salmon	19.6.2010	2.02541	-1.361	Negative
0	2010	171	8.71	3.861	12.57	salmon	20.6.2010	0	-0.507	Negative
0	2010	172	9.09	3.584	13.33	salmon	21.6.2010	0	-0.277	Negative
0	2010	173	8.84	3.405	13.84	salmon	22.6.2010	0	-0.179	Negative
0	2010	174	9.48	3.191	13.77	salmon	23.6.2010	0	-0.214	Negative
0	2010	175	9.59	3.415	13.84	salmon	24.6.2010	0	0.224	Positive
0	2010	176	9.52	4.438	13.45	salmon	25.6.2010	0	1.023	Positive
0	2010	177	9.15	5.58	13.92	salmon	26.6.2010	0	1.142	Positive
0	2010	178	9.85	4.11	14.21	salmon	27.6.2010	0	-1.47	Negative
0	2010	179	10	3.918	14.28	salmon	28.6.2010	0	-0.192	Negative
0	2010	180	10.24	3.765	14.7	salmon	29.6.2010	0	-0.153	Negative
0	2010	181	9.85	5.347	15.1	salmon	30.6.2010	0	1.582	Positive
0	2011	91	2.91	2.711	4.94	salmon	1.4.2011	0	0	Positive
0	2011	92	3.42	11.475	5.26	salmon	2.4.2011	0	8.764	Positive
0	2011	93	2.81	7.965	5.4	salmon	3.4.2011	0	-3.51	Negative
0	2011	94	2.93	5.249	5.48	salmon	4.4.2011	0	-2.716	Negative
0	2011	95	3.01	6.98	5.46	salmon	5.4.2011	0	1.731	Positive
0	2011	96	3.11	8.965	5.56	salmon	6.4.2011	0	1.985	Positive
0	2011	97	3.01	10.543	5.61	salmon	7.4.2011	0	1.578	Positive
0	2011	98	3.06	11.954	5.89	salmon	8.4.2011	0	1.411	Positive
0	2011	99	2.82	7.17	5.66	salmon	9.4.2011	0	-4.784	Negative
0	2011	100	3.01	6.111	5.78	salmon	10.4.2011	0	-1.059	Negative
0	2011	101	3.26	7.023	5.87	salmon	11.4.2011	0	0.912	Positive
0	2011	102	3.15	7.519	6.13	salmon	12.4.2011	0.0372551	0.496	Positive
0	2011	103	2.97	5.494	5.81	salmon	13.4.2011	0.144731	-2.025	Negative
0	2011	104	2.94	4.806	5.77	salmon	14.4.2011	0.238016	-0.688	Negative
1	2011	105	3.17	4.803	5.76	salmon	15.4.2011	0.193711	-0.003	Negative
0	2011	106	3.21	4.98	5.76	salmon	16.4.2011	0.207758	0.177	Positive
0	2011	107	3.23	5.479	6.08	salmon	17.4.2011	0.265085	0.499	Positive
0	2011	108	3.49	4.999	6.5	salmon	18.4.2011	0.497214	-0.48	Negative
0	2011	109	3.63	5.095	6.64	salmon	19.4.2011	0.659452	0.096	Positive
3	2011	110	3.77	5.009	6.86	salmon	20.4.2011	0.770091	-0.086	Negative
0	2011	111	3.9	5.04	7.27	salmon	21.4.2011	0	0.031	Positive
0	2011	112	4.14	5.771	7.36	salmon	22.4.2011	0	0.731	Positive
0	2011	113	4.36	7.177	7.65	salmon	23.4.2011	2.90418	1.406	Positive
0	2011	114	4.23	6.837	8.05	salmon	24.4.2011	13.955	-0.34	Negative
0	2011	115	4.12	6.387	8.43	salmon	25.4.2011	24.5499	-0.45	Negative
97	2011	116	4.11	5.67	8.53	salmon	26.4.2011	31.6644	-0.717	Negative
10	2011	117	4.05	5.123	8.28	salmon	27.4.2011	30.7707	-0.547	Negative
19	2011	118	4.33	4.879	8.49	salmon	28.4.2011	26.5778	-0.244	Negative
19	2011	119	4.61	4.831	8.59	salmon	29.4.2011	14.9196	-0.048	Negative
0	2011	120	4.71	4.769	8.92	salmon	30.4.2011	7.93793	-0.062	Negative
0	2011	121	4.81	4.66	9.53	salmon	1.5.2011	2.38535	-0.109	Negative
6	2011	122	4.66	4.424	9.45	salmon	2.5.2011	1.3512	-0.236	Negative
0	2011	123	4.81	3.863	9.27	salmon	3.5.2011	0	-0.561	Negative
0	2011	124	5.03	3.657	9.15	salmon	4.5.2011	0	-0.206	Negative
0	2011	125	5.07	3.557	9.63	salmon	5.5.2011	0	-0.1	Negative
0	2011	126	4.82	3.395	9.26	salmon	6.5.2011	13.6842	-0.162	Negative
0	2011	127	5.46	4.058	8.88	salmon	7.5.2011	53.5336	0.663	Positive
0	2011	128	5.74	5.158	9.1	salmon	8.5.2011	113.235	1.1	Positive
370	2011	129	5.92	5.731	9.7	salmon	9.5.2011	154.456	0.573	Positive
142	2011	130	5.86	6.742	10.86	salmon	10.5.2011	180.84	1.011	Positive
184	2011	131	5.76	5.916	11.18	salmon	11.5.2011	159.235	-0.826	Negative
63	2011	132	5.71	5.901	11.47	salmon	12.5.2011	107.095	-0.015	Negative
47	2011	133	5.56	5.618	11.03	salmon	13.5.2011	49.7705	-0.283	Negative
0	2011	134	5.49	5.475	10.85	salmon	14.5.2011	25.258	-0.143	Negative
0	2011	135	5.55	6.038	11.03	salmon	15.5.2011	21.6312	0.563	Positive
92	2011	136	5.52	6.209	10.87	salmon	16.5.2011	25.9523	0.171	Positive
0	2011	137	5.5	6.583	10.78	salmon	17.5.2011	28.6273	0.374	Positive
34	2011	138	5.42	6.584	10.66	salmon	18.5.2011	31.9211	0.001	Positive
53	2011	139	5.41	7.83	9.9	salmon	19.5.2011	20.3928	1.246	Positive
17	2011	140	5.33	6.807	9.97	salmon	20.5.2011	32.7269	-1.023	Negative
0	2011	141	5.45	6.452	9.64	salmon	21.5.2011	46.927	-0.355	Negative
0	2011	142	5.78	6.574	9.56	salmon	22.5.2011	62.1121	0.122	Positive
224	2011	143	5.62	10.212	9.42	salmon	23.5.2011	64.14	3.638	Positive
36	2011	144	5.33	16.858	9.03	salmon	24.5.2011	61.1082	6.646	Positive
0	2011	145	5.28	11.055	9.36	salmon	25.5.2011	42.7487	-5.803	Negative
1	2011	146	5.34	8.045	9.54	salmon	26.5.2011	16.3345	-3.01	Negative
0	2011	147	5.53	6.993	9.98	salmon	27.5.2011	0	-1.052	Negative
0	2011	148	5.37	7.759	10.09	salmon	28.5.2011	0	0.766	Positive
0	2011	149	5.45	7.789	10.12	salmon	29.5.2011	1.84286	0.03	Positive
0	2011	150	5.63	8.481	10.18	salmon	30.5.2011	10.0401	0.692	Positive
45	2011	151	5.48	7.72	10.3	salmon	31.5.2011	12.5154	-0.761	Negative
0	2011	152	5.57	7.455	10.29	salmon	1.6.2011	12.1917	-0.265	Negative
0	2011	153	5.8	10.415	10.6	salmon	2.6.2011	10.6313	2.96	Positive
17	2011	154	6.09	8.328	11.05	salmon	3.6.2011	6.03878	-2.087	Negative
0	2011	155	6.21	7.854	11.53	salmon	4.6.2011	4.47742	-0.474	Negative
0	2011	156	6.23	7.193	11.65	salmon	5.6.2011	3.53525	-0.661	Negative
4	2011	157	6.29	7.809	11.69	salmon	6.6.2011	3.39928	0.616	Positive
7	2011	158	6.58	9.874	12.58	salmon	7.6.2011	2.95751	2.065	Positive
1	2011	159	6.64	8.012	12.75	salmon	8.6.2011	2.60239	-1.862	Negative
0	2011	160	6.66	8.254	12.94	salmon	9.6.2011	1.64852	0.242	Positive
3	2011	161	6.55	7.42	13.33	salmon	10.6.2011	0.760742	-0.834	Negative
0	2011	162	6.82	6.784	12.93	salmon	11.6.2011	0.694072	-0.636	Negative
0	2011	163	7	6.176	13.37	salmon	12.6.2011	0.709486	-0.608	Negative
0	2011	164	7.26	5.759	13.47	salmon	13.6.2011	1.17264	-0.417	Negative
8	2011	165	7.21	9.54	13.01	salmon	14.6.2011	2.82441	3.781	Positive
0	2011	166	6.96	15.259	12.52	salmon	15.6.2011	4.86981	5.719	Positive
0	2011	167	7.09	9.123	13.05	salmon	16.6.2011	6.46291	-6.136	Negative
22	2011	168	7.3	9.037	12.69	salmon	17.6.2011	6.11859	-0.086	Negative
0	2011	169	7.42	8.59	12.98	salmon	18.6.2011	4.83297	-0.447	Negative
0	2011	170	7.69	7.386	13.42	salmon	19.6.2011	3.18408	-1.204	Negative
0	2011	171	7.65	6.846	14	salmon	20.6.2011	1.1017	-0.54	Negative
0	2011	172	7.73	6.077	13.99	salmon	21.6.2011	0	-0.769	Negative
0	2011	173	7.81	5.449	14.28	salmon	22.6.2011	0	-0.628	Negative
0	2011	174	7.92	5.39	14.31	salmon	23.6.2011	0	-0.059	Negative
0	2011	175	7.81	6.587	14	salmon	24.6.2011	0	1.197	Positive
0	2011	176	7.64	5.643	13.9	salmon	25.6.2011	0	-0.944	Negative
0	2011	177	8.01	4.764	13.74	salmon	26.6.2011	0	-0.879	Negative
0	2011	178	8.71	8.241	14.19	salmon	27.6.2011	0	3.477	Positive
0	2011	179	9.56	7.527	14.68	salmon	28.6.2011	0	-0.714	Negative
0	2011	180	9.78	15.531	14.85	salmon	29.6.2011	0	8.004	Positive
0	2011	181	8.92	9.8	14.78	salmon	30.6.2011	0	-5.731	Negative
0	2012	92	3.36	4.164	5.5	salmon	1.4.2012	0.0150846	0	Positive
0	2012	93	3.09	3.674	5.57	salmon	2.4.2012	0.00127189	-0.49	Negative
0	2012	94	2.98	3.295	5.41	salmon	3.4.2012	0	-0.379	Negative
0	2012	95	2.89	3.017	5.24	salmon	4.4.2012	0	-0.278	Negative
0	2012	96	3.05	2.918	5.23	salmon	5.4.2012	0	-0.099	Negative
0	2012	97	3.24	2.852	5.34	salmon	6.4.2012	0	-0.066	Negative
0	2012	98	3	2.493	5.82	salmon	7.4.2012	0	-0.359	Negative
0	2012	99	2.82	2.291	5.29	salmon	8.4.2012	0	-0.202	Negative
0	2012	100	3.16	2.33	5.47	salmon	9.4.2012	0.0745102	0.039	Positive
0	2012	101	3.53	2.699	5.71	salmon	10.4.2012	0.289462	0.369	Positive
0	2012	102	3.68	2.991	6.04	salmon	11.4.2012	0.476032	0.292	Positive
2	2012	103	3.74	2.59	6.59	salmon	12.4.2012	0.529141	-0.401	Negative
0	2012	104	3.98	2.251	6.27	salmon	13.4.2012	0.44265	-0.339	Negative
0	2012	105	4.09	2.065	6.16	salmon	14.4.2012	0.306639	-0.186	Negative
0	2012	106	4	1.885	5.87	salmon	15.4.2012	0.0745102	-0.18	Negative
0	2012	107	3.82	1.714	5.79	salmon	16.4.2012	0	-0.171	Negative
0	2012	108	3.74	1.595	5.94	salmon	17.4.2012	0	-0.119	Negative
0	2012	109	3.86	1.498	6.23	salmon	18.4.2012	0	-0.097	Negative
0	2012	110	4.13	1.408	6.74	salmon	19.4.2012	0	-0.09	Negative
0	2012	111	4.49	1.405	6.94	salmon	20.4.2012	0	-0.003	Negative
0	2012	112	4.67	1.404	7.27	salmon	21.4.2012	0.0372551	-0.001	Negative
0	2012	113	4.56	1.323	7.32	salmon	22.4.2012	0.00327812	-0.081	Negative
0	2012	114	4.7	1.328	7.61	salmon	23.4.2012	0.051735	0.005	Positive
1	2012	115	4.99	1.429	8.03	salmon	24.4.2012	0.297835	0.101	Positive
0	2012	116	4.85	1.492	8.08	salmon	25.4.2012	0.6267	0.063	Positive
0	2012	117	4.83	1.671	8.14	salmon	26.4.2012	0.7473	0.179	Positive
5	2012	118	4.77	2.822	8.15	salmon	27.4.2012	1.82434	1.151	Positive
0	2012	119	4.48	2.172	8.1	salmon	28.4.2012	2.99183	-0.65	Negative
0	2012	120	4.64	1.776	8.22	salmon	29.4.2012	3.58257	-0.396	Negative
16	2012	121	4.9	1.765	8.89	salmon	30.4.2012	5.72735	-0.011	Negative
0	2012	122	5.1	1.911	9.5	salmon	1.5.2012	7.60829	0.146	Positive
0	2012	123	5.36	2.235	9.78	salmon	2.5.2012	8.52343	0.324	Positive
26	2012	124	5.35	2.259	9.87	salmon	3.5.2012	6.91816	0.024	Positive
0	2012	125	5.19	2.153	9.34	salmon	4.5.2012	5.00985	-0.106	Negative
0	2012	126	4.85	1.98	9.16	salmon	5.5.2012	4.12997	-0.173	Negative
0	2012	127	4.7	1.764	8.76	salmon	6.5.2012	3.03796	-0.216	Negative
0	2012	128	4.86	1.656	8.81	salmon	7.5.2012	2.23331	-0.108	Negative
15	2012	129	4.87	1.643	8.94	salmon	8.5.2012	4.11403	-0.013	Negative
1	2012	130	5.02	1.982	8.98	salmon	9.5.2012	0	0.339	Positive
0	2012	131	5.08	2.075	9.22	salmon	10.5.2012	0	0.093	Positive
14	2012	132	5.06	2.651	9.24	salmon	11.5.2012	9.14745	0.576	Positive
0	2012	133	4.93	3.681	9.32	salmon	12.5.2012	37.0704	1.03	Positive
0	2012	134	4.9	4.717	9.13	salmon	13.5.2012	62.5071	1.036	Positive
205	2012	135	4.86	12.325	9.06	salmon	14.5.2012	73.3001	7.608	Positive
78	2012	136	4.88	5.633	9.1	salmon	15.5.2012	63.4278	-6.692	Negative
0	2012	137	4.86	3.774	9.08	salmon	16.5.2012	47.2087	-1.859	Negative
0	2012	138	4.98	4.727	9.17	salmon	17.5.2012	20.9175	0.953	Positive
0	2012	139	5.12	4.812	9.45	salmon	18.5.2012	0	0.085	Positive
0	2012	140	5.05	3.413	9.49	salmon	19.5.2012	7.21516	-1.399	Negative
0	2012	141	5.31	3.603	9.99	salmon	20.5.2012	21.5724	0.19	Positive
104	2012	142	5.6	4.828	10.21	salmon	21.5.2012	37.2842	1.225	Positive
24	2012	143	5.8	8.045	11.09	salmon	22.5.2012	44.4532	3.217	Positive
25	2012	144	5.9	8.103	11.55	salmon	23.5.2012	40.1131	0.058	Positive
40	2012	145	6.14	7.856	12.02	salmon	24.5.2012	31.6603	-0.247	Negative
34	2012	146	6.45	8.009	13.2	salmon	25.5.2012	18.5489	0.153	Positive
0	2012	147	6.7	8.692	14.07	salmon	26.5.2012	12.7913	0.683	Positive
0	2012	148	6.9	8.862	14.72	salmon	27.5.2012	8.45973	0.17	Positive
0	2012	149	6.87	8.677	14.39	salmon	28.5.2012	4.236	-0.185	Negative
22	2012	150	6.39	7.778	13.33	salmon	29.5.2012	4.16829	-0.899	Negative
0	2012	151	6.28	6.943	12.72	salmon	30.5.2012	5.19988	-0.835	Negative
0	2012	152	6.22	6.354	12.24	salmon	31.5.2012	4.56311	-0.589	Negative
5	2012	153	6.03	5.646	11.66	salmon	1.6.2012	2.47536	-0.708	Negative
0	2012	154	5.96	5.006	11.72	salmon	2.6.2012	0.370443	-0.64	Negative
0	2012	155	6.09	4.57	11.82	salmon	3.6.2012	0.246966	-0.436	Negative
0	2012	156	6.27	4.457	11.76	salmon	4.6.2012	0	-0.113	Negative
0	2012	157	6.2	5.783	11.76	salmon	5.6.2012	0	1.326	Positive
0	2012	158	6.19	4.841	12.16	salmon	6.6.2012	0	-0.942	Negative
0	2012	159	6.6	4.614	12.6	salmon	7.6.2012	0	-0.227	Negative
0	2012	160	6.94	4.899	13.08	salmon	8.6.2012	0	0.285	Positive
0	2012	161	7.18	5.453	13.24	salmon	9.6.2012	0	0.554	Positive
0	2012	162	7.35	5.422	13.9	salmon	10.6.2012	0.139036	-0.031	Negative
0	2012	163	7.56	5.452	13.93	salmon	11.6.2012	0.692086	0.03	Positive
0	2012	164	7.47	5.458	14.65	salmon	12.6.2012	0.871615	0.006	Positive
5	2012	165	7.39	5.503	14.5	salmon	13.6.2012	1.06262	0.045	Positive
0	2012	166	7.22	5.43	13.65	salmon	14.6.2012	0.748343	-0.073	Negative
2	2012	167	7.25	4.969	13.65	salmon	15.6.2012	2.49347	-0.461	Negative
0	2012	168	7.4	7.18	13.6	salmon	16.6.2012	4.30472	2.211	Positive
0	2012	169	7.17	8.352	13.96	salmon	17.6.2012	6.01333	1.172	Positive
24	2012	170	7.35	7.098	13.95	salmon	18.6.2012	6.51144	-1.254	Negative
1	2012	171	7.34	6.955	13.69	salmon	19.6.2012	6.45298	-0.143	Negative
2	2012	172	7.4	6.341	14.15	salmon	20.6.2012	4.43113	-0.614	Negative
0	2012	173	7.63	6.008	14.3	salmon	21.6.2012	1.99951	-0.333	Negative
2	2012	174	8.05	6.948	14.25	salmon	22.6.2012	0	0.94	Positive
0	2012	175	8	7.274	13.88	salmon	23.6.2012	0	0.326	Positive
0	2012	176	8.04	7.486	13.92	salmon	24.6.2012	0.208507	0.212	Positive
0	2012	177	8.2	6.793	14.37	salmon	25.6.2012	0.0568505	-0.693	Negative
0	2012	178	8.08	6.516	14.41	salmon	26.6.2012	0	-0.277	Negative
0	2012	179	7.95	6.06	14.4	salmon	27.6.2012	0	-0.456	Negative
0	2012	180	8.13	5.75	14.91	salmon	28.6.2012	0	-0.31	Negative
0	2012	181	8.37	6.575	15.06	salmon	29.6.2012	0	0.825	Positive
0	2012	182	8.41	8.09	14.41	salmon	30.6.2012	0.0843044	1.515	Positive
0	2013	91	1.87	0.192	4.89	salmon	1.4.2013	0	0	Positive
0	2013	92	1.89	0.194	5.02	salmon	2.4.2013	0	0.002	Positive
0	2013	93	2.02	0.192	5.1	salmon	3.4.2013	0	-0.002	Negative
0	2013	94	2.17	0.198	5.29	salmon	4.4.2013	0	0.006	Positive
0	2013	95	2.3	0.203	5.58	salmon	5.4.2013	0	0.005	Positive
0	2013	96	2.42	0.206	5.67	salmon	6.4.2013	0	0.003	Positive
0	2013	97	2.28	0.188	5.76	salmon	7.4.2013	0	-0.018	Negative
0	2013	98	2.49	0.184	5.89	salmon	8.4.2013	0	-0.004	Negative
0	2013	99	2.56	0.183	5.67	salmon	9.4.2013	0	-0.001	Negative
0	2013	100	2.59	0.175	5.59	salmon	10.4.2013	0	-0.008	Negative
0	2013	101	2.59	0.169	6.5	salmon	11.4.2013	0	-0.006	Negative
0	2013	102	2.98	0.162	7.1	salmon	12.4.2013	0	-0.007	Negative
0	2013	103	3.4	0.167	7.03	salmon	13.4.2013	0	0.005	Positive
0	2013	104	3.44	2.785	7.39	salmon	14.4.2013	0	2.618	Positive
0	2013	105	2.88	8.305	7.34	salmon	15.4.2013	0	5.52	Positive
0	2013	106	2.85	4.861	7.38	salmon	16.4.2013	0	-3.444	Negative
0	2013	107	2.8	7.78	7.52	salmon	17.4.2013	0	2.919	Positive
0	2013	108	2.91	10.44	7.46	salmon	18.4.2013	0	2.66	Positive
0	2013	109	2.83	5.685	7.49	salmon	19.4.2013	0	-4.755	Negative
0	2013	110	2.9	2.881	7.72	salmon	20.4.2013	0	-2.804	Negative
0	2013	111	3.25	2.356	7.6	salmon	21.4.2013	0.0745102	-0.525	Negative
0	2013	112	3.23	2.549	7.21	salmon	22.4.2013	0.289462	0.193	Positive
0	2013	113	3.1	3.802	6.81	salmon	23.4.2013	0.476032	1.253	Positive
2	2013	114	3.04	3.477	6.67	salmon	24.4.2013	0.361924	-0.325	Negative
0	2013	115	3.12	3.017	6.87	salmon	25.4.2013	0.289751	-0.46	Negative
0	2013	116	3.19	2.687	7.02	salmon	26.4.2013	0.492915	-0.33	Negative
0	2013	117	3.39	2.201	7.23	salmon	27.4.2013	0.834284	-0.486	Negative
0	2013	118	3.33	2.592	7.19	salmon	28.4.2013	1.11557	0.391	Positive
5	2013	119	3.27	3.547	7.25	salmon	29.4.2013	1.27561	0.955	Positive
0	2013	120	3.3	2.827	7.25	salmon	30.4.2013	1.07782	-0.72	Negative
0	2013	121	3.2	2.211	7.31	salmon	1.5.2013	0.766598	-0.616	Negative
0	2013	122	3.14	2.021	7.45	salmon	2.5.2013	0.186276	-0.19	Negative
0	2013	123	3.18	2.704	7.27	salmon	3.5.2013	0	0.683	Positive
0	2013	124	3.21	3.757	7.38	salmon	4.5.2013	0	1.053	Positive
0	2013	125	3.45	3.331	7.5	salmon	5.5.2013	0	-0.426	Negative
0	2013	126	3.78	5.351	7.54	salmon	6.5.2013	0	2.02	Positive
0	2013	127	3.78	5.154	7.97	salmon	7.5.2013	12.0707	-0.197	Negative
0	2013	128	3.77	5.692	8.18	salmon	8.5.2013	49.6756	0.538	Positive
0	2013	129	4	7.942	8.43	salmon	9.5.2013	71.7093	2.25	Positive
324	2013	130	3.74	5.46	8.74	salmon	10.5.2013	85.7208	-2.482	Negative
0	2013	131	3.8	6.395	8.81	salmon	11.5.2013	76.7156	0.935	Positive
0	2013	132	3.72	5.013	8.92	salmon	12.5.2013	46.816	-1.382	Negative
0	2013	133	3.81	4.898	8.98	salmon	13.5.2013	12.704	-0.115	Negative
0	2013	134	3.82	4.184	8.8	salmon	14.5.2013	0	-0.714	Negative
0	2013	135	3.93	4.142	8.7	salmon	15.5.2013	0	-0.042	Negative
17	2013	136	4.18	5.911	8.79	salmon	16.5.2013	0	1.769	Positive
0	2013	137	4.37	8.415	9.15	salmon	17.5.2013	7.23168	2.504	Positive
0	2013	138	4.6	11.289	9.54	salmon	18.5.2013	22.224	2.874	Positive
0	2013	139	4.8	11.55	10.19	salmon	19.5.2013	54.1953	0.261	Positive
187	2013	140	4.92	11.104	10.89	salmon	20.5.2013	82.1585	-0.446	Negative
0	2013	141	4.86	10.069	11.5	salmon	21.5.2013	101.945	-1.035	Negative
243	2013	142	4.77	9.224	10.75	salmon	22.5.2013	91.7567	-0.845	Negative
0	2013	143	4.85	8.383	11.09	salmon	23.5.2013	63.8951	-0.841	Negative
0	2013	144	4.93	7.164	11.67	salmon	24.5.2013	32.1898	-1.219	Negative
0	2013	145	5.19	6.485	11.42	salmon	25.5.2013	12.4554	-0.679	Negative
0	2013	146	5.41	6.245	11.62	salmon	26.5.2013	6.90146	-0.24	Negative
51	2013	147	5.63	6.433	11.98	salmon	27.5.2013	6.97112	0.188	Positive
0	2013	148	5.87	6.19	12.34	salmon	28.5.2013	12.9212	-0.243	Negative
0	2013	149	6.17	6.626	12.22	salmon	29.5.2013	8.75149	0.436	Positive
0	2013	150	6.51	6.556	12.86	salmon	30.5.2013	4.70023	-0.07	Negative
21	2013	151	6.73	6.519	13.86	salmon	31.5.2013	5.85396	-0.037	Negative
0	2013	152	6.63	6.441	13.57	salmon	1.6.2013	11.7441	-0.078	Negative
0	2013	153	6.35	10.626	12.68	salmon	2.6.2013	17.2627	4.185	Positive
59	2013	154	6.17	6.914	12.74	salmon	3.6.2013	16.392	-3.712	Negative
0	2013	155	6.3	5.966	13.09	salmon	4.6.2013	12.9632	-0.948	Negative
0	2013	156	6.51	5.417	13.64	salmon	5.6.2013	8.54985	-0.549	Negative
0	2013	157	6.65	4.856	13.71	salmon	6.6.2013	2.12719	-0.561	Negative
0	2013	158	6.77	4.314	13.79	salmon	7.6.2013	0	-0.542	Negative
0	2013	159	6.8	4.243	13.27	salmon	8.6.2013	0	-0.071	Negative
0	2013	160	6.9	4.019	13.32	salmon	9.6.2013	0	-0.224	Negative
0	2013	161	7.23	3.824	14.11	salmon	10.6.2013	0.714048	-0.195	Negative
3	2013	162	7.54	3.664	14.61	salmon	11.6.2013	0.793711	-0.16	Negative
0	2013	163	7.68	3.676	13.84	salmon	12.6.2013	0.649573	0.012	Positive
0	2013	164	7.91	5.929	14.27	salmon	13.6.2013	0.436339	2.253	Positive
0	2013	165	7.88	5.907	13.87	salmon	14.6.2013	0.0745092	-0.022	Negative
0	2013	166	7.89	5.021	13.67	salmon	15.6.2013	0.0417475	-0.886	Negative
0	2013	167	8.35	4.69	13.85	salmon	16.6.2013	0.0824607	-0.331	Negative
0	2013	168	8.47	4.487	14.16	salmon	17.6.2013	0.238016	-0.203	Negative
1	2013	169	8.6	4.164	14.23	salmon	18.6.2013	0.0500662	-0.323	Negative
0	2013	170	8.63	4.019	14.46	salmon	19.6.2013	0	-0.145	Negative
0	2013	171	9.07	4.128	14.77	salmon	20.6.2013	0.0814194	0.109	Positive
0	2013	172	8.93	4.242	14.66	salmon	21.6.2013	0.558827	0.114	Positive
0	2013	173	9.18	5.271	14.91	salmon	22.6.2013	2.10922	1.029	Positive
0	2013	174	9.3	5.682	15.53	salmon	23.6.2013	3.07026	0.411	Positive
14	2013	175	9.32	6.623	15.33	salmon	24.6.2013	3.70398	0.941	Positive
0	2013	176	9.09	7.225	15.56	salmon	25.6.2013	3.0292	0.602	Positive
0	2013	177	8.89	5.434	15.64	salmon	26.6.2013	2.50578	-1.791	Negative
0	2013	178	9.22	4.91	15.85	salmon	27.6.2013	1.75227	-0.524	Negative
0	2013	179	9.63	4.519	15.95	salmon	28.6.2013	0.864339	-0.391	Negative
0	2013	180	9.29	6.129	15.57	salmon	29.6.2013	0	1.61	Positive
0	2013	181	9.1	4.964	15.13	salmon	30.6.2013	0	-1.165	Negative
6	2014	90	NA	NA	NA	salmon	31.3.2014	5.76328	NA	NA
6	2014	91	3.55	2.786	5.39	salmon	1.4.2014	2.93973	0	Positive
0	2014	92	3.68	2.547	5.46	salmon	2.4.2014	2.25085	-0.239	Negative
0	2014	93	3.5	2.381	5.43	salmon	3.4.2014	3.69351	-0.166	Negative
10	2014	94	3.46	2.246	5.68	salmon	4.4.2014	6.64294	-0.135	Negative
0	2014	95	3.4	2.179	5.86	salmon	5.4.2014	11.6277	-0.067	Negative
0	2014	96	3.7	3.23	5.92	salmon	6.4.2014	19.7996	1.051	Positive
35	2014	97	4.04	6.607	6.29	salmon	7.4.2014	27.5665	3.377	Positive
73	2014	98	4.06	6.988	6.35	salmon	8.4.2014	32.0489	0.381	Positive
0	2014	99	4	6.299	6.49	salmon	9.4.2014	27.5469	-0.689	Negative
28	2014	100	3.96	5.329	6.47	salmon	10.4.2014	21.0611	-0.97	Negative
13	2014	101	3.94	5.033	6.32	salmon	11.4.2014	12.8663	-0.296	Negative
0	2014	102	3.95	7.219	6.3	salmon	12.4.2014	13.0224	2.186	Positive
0	2014	103	4.04	6.805	6.43	salmon	13.4.2014	14.6203	-0.414	Negative
52	2014	104	3.93	4.567	6.25	salmon	14.4.2014	17.0318	-2.238	Negative
0	2014	105	3.85	3.711	6.4	salmon	15.4.2014	16.1911	-0.856	Negative
25	2014	106	3.96	3.266	6.48	salmon	16.4.2014	14.2798	-0.445	Negative
0	2014	107	4.06	6.004	6.48	salmon	17.4.2014	6.6122	2.738	Positive
0	2014	108	4.2	4.168	6.65	salmon	18.4.2014	3.13892	-1.836	Negative
0	2014	109	4.25	3.329	6.83	salmon	19.4.2014	1.71493	-0.839	Negative
0	2014	110	4.35	3.023	7.07	salmon	20.4.2014	2.12791	-0.306	Negative
0	2014	111	4.53	3.054	6.95	salmon	21.4.2014	10.2449	0.031	Positive
54	2014	112	4.81	4.151	7.34	salmon	22.4.2014	22.5202	1.097	Positive
0	2014	113	4.92	5.561	7.56	salmon	23.4.2014	38.958	1.41	Positive
0	2014	114	4.74	4.967	7.78	salmon	24.4.2014	54.3237	-0.594	Negative
221	2014	115	4.64	4.104	7.91	salmon	25.4.2014	65.9286	-0.863	Negative
0	2014	116	4.82	4.604	8.19	salmon	26.4.2014	73.4535	0.5	Positive
0	2014	117	4.92	4.914	8.91	salmon	27.4.2014	75.4705	0.31	Positive
176	2014	118	4.95	4.611	9.42	salmon	28.4.2014	60.7743	-0.303	Negative
0	2014	119	4.95	4.335	9.57	salmon	29.4.2014	49.5189	-0.276	Negative
47	2014	120	4.75	3.965	9	salmon	30.4.2014	38.1722	-0.37	Negative
0	2014	121	4.49	3.46	8.28	salmon	1.5.2014	21.1445	-0.505	Negative
33	2014	122	4.53	3.197	8.76	salmon	2.5.2014	16.332	-0.263	Negative
0	2014	123	4.55	3.008	8.54	salmon	3.5.2014	16.8228	-0.189	Negative
0	2014	124	4.54	2.748	8.51	salmon	4.5.2014	31.7116	-0.26	Negative
46	2014	125	4.68	2.727	8.48	salmon	5.5.2014	37.6838	-0.021	Negative
116	2014	126	4.8	4.03	8.49	salmon	6.5.2014	40.931	1.303	Positive
0	2014	127	4.9	4.251	8.87	salmon	7.5.2014	36.0296	0.221	Positive
0	2014	128	4.94	3.834	9.21	salmon	8.5.2014	18.9012	-0.417	Negative
14	2014	129	5.01	3.454	9.48	salmon	9.5.2014	2.28812	-0.38	Negative
0	2014	130	5.12	3.388	9.73	salmon	10.5.2014	0.0815996	-0.066	Negative
0	2014	131	5.2	3.381	10.36	salmon	11.5.2014	5.88704	-0.007	Negative
0	2014	132	5.22	3.21	10.68	salmon	12.5.2014	19.3348	-0.171	Negative
108	2014	133	5.28	3.166	11.07	salmon	13.5.2014	47.0471	-0.044	Negative
0	2014	134	5.41	3.345	10.82	salmon	14.5.2014	64.4358	0.179	Positive
79	2014	135	5.17	3.508	10.31	salmon	15.5.2014	85.2664	0.163	Positive
264	2014	136	5.2	7.871	9.75	salmon	16.5.2014	127.006	4.363	Positive
0	2014	137	5.36	6.656	9.83	salmon	17.5.2014	166.329	-1.215	Negative
125	2014	138	5.59	6.963	10.54	salmon	18.5.2014	199.589	0.307	Positive
394	2014	139	5.67	7.076	11.21	salmon	19.5.2014	194.784	0.113	Positive
212	2014	140	5.78	6.672	11.67	salmon	20.5.2014	174.416	-0.404	Negative
37	2014	141	5.96	7.835	11.94	salmon	21.5.2014	131.151	1.163	Positive
54	2014	142	6.06	11.643	12.21	salmon	22.5.2014	69.6541	3.808	Positive
0	2014	143	6.09	9.784	12.82	salmon	23.5.2014	9.88008	-1.859	Negative
0	2014	144	6.25	10.312	13.36	salmon	24.5.2014	0	0.528	Positive
0	2014	145	6.21	8.956	12.88	salmon	25.5.2014	0	-1.356	Negative
33	2014	146	6.16	8.119	12.48	salmon	26.5.2014	6.28625	-0.837	Negative
0	2014	147	6.33	8.116	13.08	salmon	27.5.2014	7.53571	-0.003	Negative
6	2014	148	6.8	7.559	13.71	salmon	28.5.2014	6.84814	-0.557	Negative
3	2014	149	7.17	6.997	13.91	salmon	29.5.2014	6.35281	-0.562	Negative
0	2014	150	7.13	6.717	13.73	salmon	30.5.2014	7.28629	-0.28	Negative
25	2014	151	7.14	6.376	13.87	salmon	31.5.2014	9.58456	-0.341	Negative
0	2014	152	7.29	6.157	13.91	salmon	1.6.2014	11.5292	-0.219	Negative
25	2014	153	7.53	6.121	14.16	salmon	2.6.2014	9.78394	-0.036	Negative
0	2014	154	7.81	5.999	14.95	salmon	3.6.2014	7.35316	-0.122	Negative
0	2014	155	8.03	5.599	14.94	salmon	4.6.2014	4.5881	-0.4	Negative
0	2014	156	8.31	6.117	14.64	salmon	5.6.2014	2.7701	0.518	Positive
11	2014	157	8.45	5.947	15.06	salmon	6.6.2014	2.2593	-0.17	Negative
0	2014	158	8.37	5.626	15.56	salmon	7.6.2014	2.32572	-0.321	Negative
0	2014	159	8.44	5.686	15.78	salmon	8.6.2014	1.20165	0.06	Positive
0	2014	160	8.55	5.448	16.26	salmon	9.6.2014	0.749174	-0.238	Negative
8	2014	161	8.75	5.705	17.04	salmon	10.6.2014	3.10612	0.257	Positive
0	2014	162	9.02	6.962	15.99	salmon	11.6.2014	7.50645	1.257	Positive
0	2014	163	8.61	7.077	15.11	salmon	12.6.2014	11.484	0.115	Positive
42	2014	164	8.26	7.49	15.37	salmon	13.6.2014	12.247	0.413	Positive
0	2014	165	8.38	6.555	15.62	salmon	14.6.2014	10.0866	-0.935	Negative
7	2014	166	8.61	6.076	15.05	salmon	15.6.2014	7.36489	-0.479	Negative
0	2014	167	8.8	6.087	15.6	salmon	16.6.2014	3.01298	0.011	Positive
0	2014	168	8.83	5.585	15.3	salmon	17.6.2014	5.49219	-0.502	Negative
10	2014	169	9.02	5.777	15.37	salmon	18.6.2014	8.88429	0.192	Positive
0	2014	170	8.86	7.156	14.98	salmon	19.6.2014	12.9099	1.379	Positive
47	2014	171	8.59	5.843	14.59	salmon	20.6.2014	13.6272	-1.313	Negative
0	2014	172	8.53	5.183	14.7	salmon	21.6.2014	13.1298	-0.66	Negative
0	2014	173	8.46	4.784	14.33	salmon	22.6.2014	9.36694	-0.399	Negative
10	2014	174	8.56	4.495	14.08	salmon	23.6.2014	5.05507	-0.289	Negative
1	2014	175	8.69	4.198	14.35	salmon	24.6.2014	0.893689	-0.297	Negative
0	2014	176	8.96	3.972	15.04	salmon	25.6.2014	0.00579616	-0.226	Negative
0	2014	177	9.09	3.772	15.2	salmon	26.6.2014	0	-0.2	Negative
0	2014	178	9.23	3.581	15.41	salmon	27.6.2014	0	-0.191	Negative
0	2014	179	9.48	3.569	15.37	salmon	28.6.2014	0	-0.012	Negative
0	2014	180	9.75	3.439	15.73	salmon	29.6.2014	0	-0.13	Negative
0	2014	181	9.84	3.29	15.51	salmon	30.6.2014	0.858909	-0.149	Negative
0	2015	91	2.8	1.514	5.87	salmon	1.4.2015	0	0	Positive
0	2015	92	3.01	1.386	5.92	salmon	2.4.2015	0	-0.128	Negative
0	2015	93	3.37	1.313	5.85	salmon	3.4.2015	0	-0.073	Negative
0	2015	94	2.99	1.217	5.56	salmon	4.4.2015	0	-0.096	Negative
0	2015	95	2.99	1.162	5.7	salmon	5.4.2015	0	-0.055	Negative
0	2015	96	3.63	1.136	5.9	salmon	6.4.2015	0	-0.026	Negative
0	2015	97	3.93	1.828	6.29	salmon	7.4.2015	0	0.692	Positive
0	2015	98	3.97	2.833	6.17	salmon	8.4.2015	0	1.005	Positive
0	2015	99	4.09	2.122	6.51	salmon	9.4.2015	0	-0.711	Negative
0	2015	100	4.27	2.274	6.63	salmon	10.4.2015	0	0.152	Positive
0	2015	101	4.11	3.705	6.84	salmon	11.4.2015	0	1.431	Positive
0	2015	102	3.37	4.092	6.93	salmon	12.4.2015	0	0.387	Positive
0	2015	103	3.38	2.687	6.88	salmon	13.4.2015	0	-1.405	Negative
0	2015	104	3.47	2.899	7.33	salmon	14.4.2015	0	0.212	Positive
0	2015	105	3.8	3.821	7.4	salmon	15.4.2015	0	0.922	Positive
0	2015	106	3.76	3.082	7.24	salmon	16.4.2015	0	-0.739	Negative
0	2015	107	3.77	2.43	7.07	salmon	17.4.2015	0	-0.652	Negative
0	2015	108	3.95	2.147	7.34	salmon	18.4.2015	0	-0.283	Negative
0	2015	109	4.32	2.032	7.4	salmon	19.4.2015	0.0531994	-0.115	Negative
0	2015	110	4.61	2.244	7.79	salmon	20.4.2015	2.08195	0.212	Positive
0	2015	111	4.07	2.404	7.8	salmon	21.4.2015	7.70139	0.16	Positive
25	2015	112	4.36	2.145	7.72	salmon	22.4.2015	4.43765	-0.259	Negative
0	2015	113	4.67	3.348	7.92	salmon	23.4.2015	5.73675	1.203	Positive
47	2015	114	3.99	3.148	7.99	salmon	24.4.2015	24.4768	-0.2	Negative
0	2015	115	4.06	6.367	7.92	salmon	25.4.2015	47.536	3.219	Positive
0	2015	116	3.7	4.846	8.1	salmon	26.4.2015	76.2386	-1.521	Negative
306	2015	117	3.9	3.256	8.06	salmon	27.4.2015	114.976	-1.59	Negative
0	2015	118	4.15	2.722	7.91	salmon	28.4.2015	145.11	-0.534	Negative
159	2015	119	4.2	2.446	7.96	salmon	29.4.2015	141.281	-0.276	Negative
236	2015	120	4.15	2.309	8.09	salmon	30.4.2015	106.061	-0.137	Negative
0	2015	121	4.62	2.218	8.23	salmon	1.5.2015	66.5402	-0.091	Negative
0	2015	122	4.63	2.171	8.19	salmon	2.5.2015	34.4815	-0.047	Negative
0	2015	123	4.76	2.085	8.4	salmon	3.5.2015	48.7346	-0.086	Negative
117	2015	124	4.64	2.65	8.62	salmon	4.5.2015	75.2224	0.565	Positive
0	2015	125	4.99	4.63	8.56	salmon	5.5.2015	140.171	1.98	Positive
295	2015	126	4.54	7.578	8.85	salmon	6.5.2015	147.397	2.948	Positive
311	2015	127	4.17	6.039	8.87	salmon	7.5.2015	144.041	-1.539	Negative
0	2015	128	4.16	4.721	8.85	salmon	8.5.2015	118.147	-1.318	Negative
0	2015	129	4.23	3.697	8.85	salmon	9.5.2015	102.372	-1.024	Negative
0	2015	130	4.46	3.235	8.91	salmon	10.5.2015	83.962	-0.462	Negative
252	2015	131	4.69	10.657	9.23	salmon	11.5.2015	87.3824	7.422	Positive
145	2015	132	4.42	10.845	9.23	salmon	12.5.2015	85.9245	0.188	Positive
31	2015	133	4.65	8.093	9.55	salmon	13.5.2015	81.0907	-2.752	Negative
0	2015	134	4.8	6.943	9.97	salmon	14.5.2015	38.5883	-1.15	Negative
0	2015	135	4.76	6.017	10.05	salmon	15.5.2015	11.9761	-0.926	Negative
0	2015	136	4.63	5.775	9.98	salmon	16.5.2015	0	-0.242	Negative
0	2015	137	4.61	5.498	9.92	salmon	17.5.2015	0	-0.277	Negative
11	2015	138	4.89	4.812	10.03	salmon	18.5.2015	2.17806	-0.686	Negative
0	2015	139	5.12	4.833	9.81	salmon	19.5.2015	2.61818	0.021	Positive
0	2015	140	5.18	4.946	10.07	salmon	20.5.2015	1.39042	0.113	Positive
0	2015	141	5.04	4.693	10.09	salmon	21.5.2015	0.079131	-0.253	Negative
0	2015	142	4.82	7.027	9.99	salmon	22.5.2015	0	2.334	Positive
0	2015	143	4.73	6.374	10.19	salmon	23.5.2015	0.16077	-0.653	Negative
0	2015	144	4.61	5.742	10.09	salmon	24.5.2015	1.65046	-0.632	Negative
0	2015	145	4.85	7.028	10.16	salmon	25.5.2015	2.54984	1.286	Positive
14	2015	146	5.04	5.39	10.16	salmon	26.5.2015	3.53311	-1.638	Negative
0	2015	147	5.12	6.78	10.24	salmon	27.5.2015	4.66236	1.39	Positive
0	2015	148	5.07	5.708	10.34	salmon	28.5.2015	2.65266	-1.072	Negative
21	2015	149	5.08	5.865	10.38	salmon	29.5.2015	10.1956	0.157	Positive
0	2015	150	5.11	4.922	10.51	salmon	30.5.2015	19.1266	-0.943	Negative
0	2015	151	5.19	8.45	10.52	salmon	31.5.2015	30.2311	3.528	Positive
80	2015	152	5.09	8.799	10.42	salmon	1.6.2015	34.9704	0.349	Positive
64	2015	153	5.02	7.772	10.39	salmon	2.6.2015	37.5757	-1.027	Negative
0	2015	154	5.09	9.27	10.25	salmon	3.6.2015	33.8153	1.498	Positive
0	2015	155	5.06	7.428	10.44	salmon	4.6.2015	26.976	-1.842	Negative
64	2015	156	5.55	6.34	10.79	salmon	5.6.2015	21.0677	-1.088	Negative
0	2015	157	5.52	11.037	10.99	salmon	6.6.2015	30.3126	4.697	Positive
0	2015	158	5.04	14.028	10.88	salmon	7.6.2015	34.3857	2.991	Positive
127	2015	159	5.11	10.053	11.26	salmon	8.6.2015	36.171	-3.975	Negative
0	2015	160	5.38	8.36	11.24	salmon	9.6.2015	28.5425	-1.693	Negative
0	2015	161	5.32	7.871	11.09	salmon	10.6.2015	19.15	-0.489	Negative
5	2015	162	5.59	8.994	11.37	salmon	11.6.2015	6.05425	1.123	Positive
0	2015	163	6.09	8.47	11.44	salmon	12.6.2015	0.532297	-0.524	Negative
0	2015	164	6.07	7.936	11.81	salmon	13.6.2015	0	-0.534	Negative
0	2015	165	5.5	7.141	11.82	salmon	14.6.2015	0.186276	-0.795	Negative
0	2015	166	5.44	6.212	11.54	salmon	15.6.2015	0	-0.929	Negative
0	2015	167	5.84	5.885	11.61	salmon	16.6.2015	0	-0.327	Negative
0	2015	168	5.87	6.786	11.73	salmon	17.6.2015	0	0.901	Positive
0	2015	169	5.73	10.159	12.18	salmon	18.6.2015	0	3.373	Positive
0	2015	170	5.82	8.665	12.57	salmon	19.6.2015	0	-1.494	Negative
0	2015	171	6.2	7.571	12.68	salmon	20.6.2015	0.331886	-1.094	Negative
0	2015	172	6.68	7.534	13.26	salmon	21.6.2015	0.919918	-0.037	Negative
0	2015	173	6.61	7.61	13.7	salmon	22.6.2015	1.4281	0.076	Positive
6	2015	174	7.2	7.894	14.02	salmon	23.6.2015	1.51013	0.284	Positive
0	2015	175	6.39	7.396	13.4	salmon	24.6.2015	1.4281	-0.498	Negative
0	2015	176	6.01	7.306	13.73	salmon	25.6.2015	0.967192	-0.09	Negative
0	2015	177	6.65	7.415	13.77	salmon	26.6.2015	0.665369	0.109	Positive
0	2015	178	7.08	7.054	13.99	salmon	27.6.2015	0.350376	-0.361	Negative
0	2015	179	7.41	7.043	14.06	salmon	28.6.2015	0.092925	-0.011	Negative
0	2015	180	7.32	8.529	14.31	salmon	29.6.2015	0	1.486	Positive
0	2015	181	7.25	7.674	14.78	salmon	30.6.2015	0	-0.855	Negative
0	2016	92	2.57	1.551	6.81	salmon	1.4.2016	0	0	Positive
0	2016	93	3.46	2.652	7.12	salmon	2.4.2016	0	1.101	Positive
0	2016	94	3.6	2.41	7.05	salmon	3.4.2016	0	-0.242	Negative
0	2016	95	3.95	2.577	6.9	salmon	4.4.2016	0	0.167	Positive
0	2016	96	3.77	4.374	7.21	salmon	5.4.2016	0	1.797	Positive
0	2016	97	3.44	3.889	7.14	salmon	6.4.2016	0	-0.485	Negative
0	2016	98	3.45	2.978	6.89	salmon	7.4.2016	0	-0.911	Negative
0	2016	99	3.47	2.501	6.7	salmon	8.4.2016	0	-0.477	Negative
0	2016	100	3.46	2.118	6.71	salmon	9.4.2016	0	-0.383	Negative
0	2016	101	3.27	1.911	6.69	salmon	10.4.2016	0	-0.207	Negative
0	2016	102	3.74	1.797	6.87	salmon	11.4.2016	0	-0.114	Negative
0	2016	103	3.66	1.716	6.98	salmon	12.4.2016	0	-0.081	Negative
0	2016	104	3.53	1.678	7.2	salmon	13.4.2016	0	-0.038	Negative
0	2016	105	3.67	1.683	7.34	salmon	14.4.2016	0	0.005	Positive
0	2016	106	3.66	1.785	7.24	salmon	15.4.2016	0	0.102	Positive
0	2016	107	4.04	1.683	7.2	salmon	16.4.2016	0	-0.102	Negative
0	2016	108	3.74	1.545	7.13	salmon	17.4.2016	0	-0.138	Negative
0	2016	109	3.88	2.228	7.57	salmon	18.4.2016	0	0.683	Positive
0	2016	110	3.79	2.615	7.48	salmon	19.4.2016	0.497829	0.387	Positive
0	2016	111	4.24	2.129	7.57	salmon	20.4.2016	1.37988	-0.486	Negative
0	2016	112	4.05	2.703	7.68	salmon	21.4.2016	2.14214	0.574	Positive
9	2016	113	3.94	2.226	7.57	salmon	22.4.2016	2.26519	-0.477	Negative
0	2016	114	3.44	1.866	7.65	salmon	23.4.2016	2.14214	-0.36	Negative
0	2016	115	3.64	1.653	7.61	salmon	24.4.2016	0.934802	-0.213	Negative
0	2016	116	3.74	1.481	7.6	salmon	25.4.2016	0	-0.172	Negative
0	2016	117	4.14	1.343	8.26	salmon	26.4.2016	0.149011	-0.138	Negative
0	2016	118	4.3	1.272	8.26	salmon	27.4.2016	0.849203	-0.071	Negative
0	2016	119	4.46	1.202	8.2	salmon	28.4.2016	1.81875	-0.07	Negative
13	2016	120	4.64	1.156	8.39	salmon	29.4.2016	0	-0.046	Negative
0	2016	121	4.54	1.111	8.39	salmon	30.4.2016	5.51598	-0.045	Negative
0	2016	122	4.83	1.072	8.46	salmon	1.5.2016	13.1411	-0.039	Negative
0	2016	123	5.11	1.669	8.37	salmon	2.5.2016	25.1428	0.597	Positive
54	2016	124	4.77	2.917	8.58	salmon	3.5.2016	27.3196	1.248	Positive
77	2016	125	5.19	2.191	8.68	salmon	4.5.2016	27.5797	-0.726	Negative
0	2016	126	5.26	2.617	8.56	salmon	5.5.2016	9.40008	0.426	Positive
0	2016	127	5.13	2.741	8.55	salmon	6.5.2016	18.7827	0.124	Positive
0	2016	128	5.72	4.088	8.91	salmon	7.5.2016	41.2441	1.347	Positive
0	2016	129	5.67	6.087	9.46	salmon	8.5.2016	113.717	1.999	Positive
226	2016	130	5.52	5.766	10.31	salmon	9.5.2016	167.602	-0.321	Negative
372	2016	131	5.67	5.119	10.37	salmon	10.5.2016	205.813	-0.647	Negative
218	2016	132	5.81	5.351	10.78	salmon	11.5.2016	187.567	0.232	Positive
0	2016	133	5.64	5.081	11.26	salmon	12.5.2016	124.703	-0.27	Negative
46	2016	134	5.33	4.484	10.56	salmon	13.5.2016	51.5917	-0.597	Negative
0	2016	135	5.12	3.939	9.79	salmon	14.5.2016	0.306843	-0.545	Negative
0	2016	136	5.36	3.622	9.86	salmon	15.5.2016	0	-0.317	Negative
15	2016	137	5.28	3.491	10.03	salmon	16.5.2016	2.95477	-0.131	Negative
0	2016	138	5.4	3.349	10.01	salmon	17.5.2016	6.67906	-0.142	Negative
0	2016	139	5.16	3.595	10.19	salmon	18.5.2016	13.1403	0.246	Positive
79	2016	140	5.55	5.119	10.18	salmon	19.5.2016	7.44244	1.524	Positive
14	2016	141	5.35	7.084	10.31	salmon	20.5.2016	40.9119	1.965	Positive
0	2016	142	5.55	6.238	10.63	salmon	21.5.2016	77.6548	-0.846	Negative
0	2016	143	5.65	10.508	10.93	salmon	22.5.2016	111.278	4.27	Positive
382	2016	144	5.63	7.481	11.33	salmon	23.5.2016	127.26	-3.027	Negative
132	2016	145	6.01	6.867	11.87	salmon	24.5.2016	134.988	-0.614	Negative
0	2016	146	6.18	6.53	12.13	salmon	25.5.2016	121.783	-0.337	Negative
39	2016	147	6.73	6.204	13.02	salmon	26.5.2016	82.7254	-0.326	Negative
149	2016	148	6.68	6.023	13.69	salmon	27.5.2016	39.2241	-0.181	Negative
0	2016	149	6.47	6.094	13.55	salmon	28.5.2016	27.2425	0.071	Positive
0	2016	150	7.08	6.539	13.4	salmon	29.5.2016	14.5341	0.445	Positive
0	2016	151	7	7.197	13.78	salmon	30.5.2016	4.72418	0.658	Positive
0	2016	152	7.68	9.896	14.04	salmon	31.5.2016	0	2.699	Positive
7	2016	153	7.86	11.051	15.35	salmon	1.6.2016	0	1.155	Positive
0	2016	154	7.8	10.08	15.26	salmon	2.6.2016	2.64318	-0.971	Negative
12	2016	155	8.85	9.666	15.54	salmon	3.6.2016	5.70102	-0.414	Negative
0	2016	156	9.19	9.129	16.54	salmon	4.6.2016	9.94391	-0.537	Negative
0	2016	157	9.02	8.436	16.91	salmon	5.6.2016	13.3648	-0.693	Negative
46	2016	158	9.27	7.842	17.24	salmon	6.6.2016	13.7455	-0.594	Negative
7	2016	159	9.02	7.368	17.7	salmon	7.6.2016	12.3408	-0.474	Negative
0	2016	160	8.86	7.057	17.42	salmon	8.6.2016	9.96858	-0.311	Negative
0	2016	161	8.9	6.267	16.73	salmon	9.6.2016	4.15518	-0.79	Negative
10	2016	162	8.7	5.683	16.23	salmon	10.6.2016	0	-0.584	Negative
0	2016	163	9.13	5.15	16.15	salmon	11.6.2016	2.93287	-0.533	Negative
0	2016	164	9.41	4.757	16.47	salmon	12.6.2016	7.88322	-0.393	Negative
0	2016	165	9.87	4.509	16.84	salmon	13.6.2016	12.3996	-0.248	Negative
51	2016	166	10.06	4.318	16.86	salmon	14.6.2016	13.2323	-0.191	Negative
0	2016	167	10.55	4.267	16.87	salmon	15.6.2016	11.2974	-0.051	Negative
0	2016	168	10.7	4.293	16.44	salmon	16.6.2016	8.34707	0.026	Positive
3	2016	169	10.79	3.983	16.81	salmon	17.6.2016	2.62018	-0.31	Negative
0	2016	170	10.69	3.982	16.66	salmon	18.6.2016	1.09285	-0.001	Negative
0	2016	171	10.07	3.842	16.26	salmon	19.6.2016	0.831623	-0.14	Negative
5	2016	172	9.57	4.375	15.59	salmon	20.6.2016	2.27742	0.533	Positive
0	2016	173	10	4.351	15.19	salmon	21.6.2016	3.73374	-0.024	Negative
11	2016	174	10.44	4.009	15.43	salmon	22.6.2016	3.75933	-0.342	Negative
0	2016	175	10.8	3.953	15.74	salmon	23.6.2016	2.86046	-0.056	Negative
1	2016	176	10.43	5.156	16.14	salmon	24.6.2016	1.71757	1.203	Positive
0	2016	177	10.82	4.753	16.44	salmon	25.6.2016	0.82329	-0.403	Negative
0	2016	178	10.5	4.462	16.28	salmon	26.6.2016	0.371489	-0.291	Negative
0	2016	179	10.3	5.869	15.78	salmon	27.6.2016	0.128154	1.407	Positive
0	2016	180	9.93	5.823	15.36	salmon	28.6.2016	0.135138	-0.046	Negative
2	2016	181	10.15	4.824	15.66	salmon	29.6.2016	0.411869	-0.999	Negative
0	2016	182	10.22	5.502	15.52	salmon	30.6.2016	0.934554	0.678	Positive
0	2017	91	3.98	6.641	6.61	salmon	1.4.2017	0	0	Positive
0	2017	92	3.91	5.19	6.75	salmon	2.4.2017	0	-1.451	Negative
0	2017	93	3.78	4.228	6.75	salmon	3.4.2017	0.607573	-0.962	Negative
0	2017	94	3.9	4.266	6.94	salmon	4.4.2017	1.24792	0.038	Positive
0	2017	95	3.49	4.266	7	salmon	5.4.2017	1.80311	0	Positive
0	2017	96	3.6	3.888	6.87	salmon	6.4.2017	2.24104	-0.378	Negative
13	2017	97	4.03	8.902	6.97	salmon	7.4.2017	1.87264	5.014	Positive
0	2017	98	4.16	7.566	7.05	salmon	8.4.2017	1.79024	-1.336	Negative
0	2017	99	4.12	5.045	7.09	salmon	9.4.2017	3.29708	-2.521	Negative
0	2017	100	3.89	5.853	7.14	salmon	10.4.2017	5.78467	0.808	Positive
0	2017	101	3.76	4.679	6.93	salmon	11.4.2017	7.84623	-1.174	Negative
35	2017	102	4.01	7.062	7.12	salmon	12.4.2017	8.9529	2.383	Positive
0	2017	103	3.91	5.107	6.91	salmon	13.4.2017	6.62305	-1.955	Negative
0	2017	104	3.84	3.888	6.89	salmon	14.4.2017	3.83091	-1.219	Negative
0	2017	105	3.71	3.331	6.76	salmon	15.4.2017	0	-0.557	Negative
0	2017	106	3.74	3.007	6.57	salmon	16.4.2017	1.7963	-0.324	Negative
0	2017	107	3.81	2.777	6.67	salmon	17.4.2017	6.97823	-0.23	Negative
0	2017	108	3.46	2.57	6.6	salmon	18.4.2017	17.6318	-0.207	Negative
65	2017	109	3.82	2.37	6.63	salmon	19.4.2017	22.9266	-0.2	Negative
0	2017	110	3.97	2.539	6.95	salmon	20.4.2017	26.818	0.169	Positive
58	2017	111	3.7	4.739	7.04	salmon	21.4.2017	27.0755	2.2	Positive
0	2017	112	3.85	3.542	6.99	salmon	22.4.2017	25.2441	-1.197	Negative
0	2017	113	3.73	2.973	6.87	salmon	23.4.2017	21.6943	-0.569	Negative
59	2017	114	3.26	3.04	6.85	salmon	24.4.2017	18.6942	0.067	Positive
11	2017	115	3.54	2.57	6.97	salmon	25.4.2017	15.8872	-0.47	Negative
1	2017	116	3.64	2.355	7.38	salmon	26.4.2017	14.085	-0.215	Negative
0	2017	117	4.19	2.205	7.42	salmon	27.4.2017	8.14389	-0.15	Negative
23	2017	118	4.05	2.104	7.48	salmon	28.4.2017	2.88537	-0.101	Negative
0	2017	119	4.2	2.004	7.56	salmon	29.4.2017	5.06038	-0.1	Negative
0	2017	120	4.44	1.933	7.68	salmon	30.4.2017	8.20141	-0.071	Negative
0	2017	121	4.73	1.878	8	salmon	1.5.2017	11.1652	-0.055	Negative
42	2017	122	4.79	1.81	8.6	salmon	2.5.2017	11.6349	-0.068	Negative
0	2017	123	5.05	1.81	8.83	salmon	3.5.2017	0	0	Positive
9	2017	124	5.44	1.989	9.29	salmon	4.5.2017	0	0.179	Positive
0	2017	125	5.53	2.06	9.6	salmon	5.5.2017	11.5877	0.071	Positive
0	2017	126	5.96	2.68	10.28	salmon	6.5.2017	59.3239	0.62	Positive
0	2017	127	5.77	2.924	10.81	salmon	7.5.2017	104.78	0.244	Positive
361	2017	128	5.25	2.907	9.11	salmon	8.5.2017	130.986	-0.017	Negative
126	2017	129	4.94	2.57	9.03	salmon	9.5.2017	116.555	-0.337	Negative
37	2017	130	4.85	2.4	9.16	salmon	10.5.2017	91.3004	-0.17	Negative
21	2017	131	5.27	2.265	9.31	salmon	11.5.2017	27.9715	-0.135	Negative
17	2017	132	5.91	2.147	9.48	salmon	12.5.2017	38.9341	-0.118	Negative
0	2017	133	5.39	2.461	9.92	salmon	13.5.2017	67.1838	0.314	Positive
0	2017	134	5.23	4.324	10.24	salmon	14.5.2017	122.367	1.863	Positive
484	2017	135	5.33	4.266	10.55	salmon	15.5.2017	176.634	-0.058	Negative
219	2017	136	5.56	6.641	10.6	salmon	16.5.2017	233.911	2.375	Positive
0	2017	137	5.26	6.526	10.24	salmon	17.5.2017	285.707	-0.115	Negative
449	2017	138	5.62	15.486	10.58	salmon	18.5.2017	320.888	8.96	Positive
369	2017	139	5.52	7.205	11.25	salmon	19.5.2017	334	-8.281	Negative
393	2017	140	6.03	9.751	11.72	salmon	20.5.2017	314.943	2.546	Positive
256	2017	141	5.58	8.035	11.14	salmon	21.5.2017	275.121	-1.716	Negative
187	2017	142	5.54	7.062	11.26	salmon	22.5.2017	170.039	-0.973	Negative
7	2017	143	5.71	6.164	11.73	salmon	23.5.2017	87.1723	-0.898	Negative
5	2017	144	5.85	6.321	12.23	salmon	24.5.2017	15.5009	0.157	Positive
0	2017	145	5.59	5.636	12.2	salmon	25.5.2017	0	-0.685	Negative
2	2017	146	5.83	5.722	12.69	salmon	26.5.2017	0	0.086	Positive
0	2017	147	6.3	6.298	13.18	salmon	27.5.2017	13.0819	0.576	Positive
0	2017	148	7.08	6.85	14.13	salmon	28.5.2017	27.1206	0.552	Positive
112	2017	149	6.77	6.03	14.62	salmon	29.5.2017	30.0777	-0.82	Negative
5	2017	150	6.71	6.074	13.89	salmon	30.5.2017	30.3918	0.044	Positive
7	2017	151	6.54	5.985	14.03	salmon	31.5.2017	23.5397	-0.089	Negative
0	2017	152	6.16	5.485	13.47	salmon	1.6.2017	13.3085	-0.5	Negative
22	2017	153	6.64	5.614	13.15	salmon	2.6.2017	2.90737	0.129	Positive
0	2017	154	6.98	6.231	13.4	salmon	3.6.2017	2.66545	0.617	Positive
0	2017	155	7.28	9.832	13.55	salmon	4.6.2017	1.36971	3.601	Positive
0	2017	156	7.14	8.72	13.36	salmon	5.6.2017	0.617019	-1.112	Negative
0	2017	157	7.34	11.745	13.37	salmon	6.6.2017	0	3.025	Positive
0	2017	158	7.79	8.362	12.98	salmon	7.6.2017	0	-3.383	Negative
0	2017	159	7.57	8.643	12.71	salmon	8.6.2017	0	0.281	Positive
1	2017	160	7.45	7.518	12.96	salmon	9.6.2017	1.57923	-1.125	Negative
0	2017	161	7.47	8.06	13.55	salmon	10.6.2017	3.91769	0.542	Positive
0	2017	162	7.72	7.861	13.94	salmon	11.6.2017	5.58227	-0.199	Negative
24	2017	163	7.44	9.137	13.76	salmon	12.6.2017	6.04157	1.276	Positive
0	2017	164	7.52	10.38	14.43	salmon	13.6.2017	6.12219	1.243	Positive
0	2017	165	7.27	7.349	14.15	salmon	14.6.2017	5.40141	-3.031	Negative
0	2017	166	7.74	6.572	14.23	salmon	15.6.2017	3.95095	-0.777	Negative
12	2017	167	8.31	9.032	14.71	salmon	16.6.2017	2.42971	2.46	Positive
0	2017	168	7.83	6.48	14.46	salmon	17.6.2017	2.9026	-2.552	Negative
0	2017	169	8.51	10.436	14.66	salmon	18.6.2017	2.27643	3.956	Positive
4	2017	170	7.97	7.086	14.83	salmon	19.6.2017	1.50534	-3.35	Negative
0	2017	171	7.8	8.72	14.12	salmon	20.6.2017	0.831032	1.634	Positive
0	2017	172	7.51	6.711	14.14	salmon	21.6.2017	0.329843	-2.009	Negative
0	2017	173	7.62	5.853	14.25	salmon	22.6.2017	0.14902	-0.858	Negative
0	2017	174	7.87	6.457	14.23	salmon	23.6.2017	0	0.604	Positive
0	2017	175	7.95	6.85	14.12	salmon	24.6.2017	0	0.393	Positive
0	2017	176	7.81	16.112	13.85	salmon	25.6.2017	0	9.262	Positive
0	2017	177	7.72	9.402	13.74	salmon	26.6.2017	0	-6.71	Negative
0	2017	178	7.34	6.897	13.74	salmon	27.6.2017	0	-2.505	Negative
0	2017	179	7.74	6.052	14.18	salmon	28.6.2017	0	-0.845	Negative
0	2017	180	8.82	5.55	14.41	salmon	29.6.2017	0.000223187	-0.502	Negative
0	2017	181	8.66	4.881	14.65	salmon	30.6.2017	0.0293582	-0.669	Negative
0	2018	91	2.4325	0.47	4.02	salmon	2018-04-01	0.0261362	0	Positive
0	2018	92	2.39625	0.457708	4.06	salmon	2018-04-02	0.0100532	-0.0122917	Negative
0	2018	93	2.37375	0.455208	4.06	salmon	2018-04-03	0	-0.0025	Positive
0	2018	94	2.34667	1.44083	4.08	salmon	2018-04-04	0	0.985625	Positive
0	2018	95	2.34812	1.02104	3.83	salmon	2018-04-05	0	-0.419792	Negative
0	2018	96	2.42771	0.784167	3.97	salmon	2018-04-06	0	-0.236875	Negative
0	2018	97	2.57146	1.08896	4.07	salmon	2018-04-07	0	0.304792	Positive
0	2018	98	2.72479	2.32271	4.24	salmon	2018-04-08	0	1.23375	Positive
0	2018	99	2.80104	2.77063	4.33	salmon	2018-04-09	0	0.447917	Positive
0	2018	100	2.82729	1.85958	4.46	salmon	2018-04-10	0	-0.911042	Negative
0	2018	101	2.91458	1.40625	4.64	salmon	2018-04-11	0	-0.453333	Negative
0	2018	102	3.05771	1.36542	4.93	salmon	2018-04-12	0	-0.0408333	Negative
0	2018	103	3.21083	2.01667	4.96	salmon	2018-04-13	0	0.65125	Positive
0	2018	104	3.44417	4.09667	5.05	salmon	2018-04-14	0	2.08	Positive
0	2018	105	3.57438	4.27479	5.52	salmon	2018-04-15	2.36165	0.178125	Positive
2	2018	106	3.57542	3.76313	6.12	salmon	2018-04-16	6.85899	-0.511667	Negative
0	2018	107	3.57833	4.31354	6.52	salmon	2018-04-17	13.0983	0.550417	Positive
20	2018	108	3.6775	6.78521	6.53	salmon	2018-04-18	18.8129	2.47167	Positive
0	2018	109	3.81604	7.28312	6.62	salmon	2018-04-19	21.4357	0.497917	Positive
70	2018	110	4.00708	7.10792	7.06	salmon	2018-04-20	23.0691	-0.175208	Negative
48	2018	111	3.98875	6.63458	7.09	salmon	2018-04-21	21.5862	-0.473333	Negative
0	2018	112	3.90479	5.42729	7.18	salmon	2018-04-22	19.1887	-1.20729	Negative
0	2018	113	3.85417	10.0433	7.45	salmon	2018-04-23	14.4118	4.61604	Positive
0	2018	114	3.855	8.28438	7.37	salmon	2018-04-24	9.11994	-1.75896	Negative
0	2018	115	3.81604	7.03542	7.12	salmon	2018-04-25	3.77521	-1.24896	Negative
0	2018	116	3.82354	5.95417	7.31	salmon	2018-04-26	0	-1.08125	Negative
16	2018	117	3.85	5.42375	7.48	salmon	2018-04-27	0.639502	-0.530417	Negative
0	2018	118	3.89896	4.75542	7.78	salmon	2018-04-28	3.32246	-0.668333	Negative
0	2018	119	3.96646	4.20188	7.8	salmon	2018-04-29	0.978589	-0.553542	Negative
0	2018	120	4.03021	3.78958	7.97	salmon	2018-04-30	0	-0.412292	Negative
0	2018	121	4.10792	3.60583	8.03	salmon	2018-05-01	0	-0.18375	Negative
60	2018	122	4.20271	3.68687	7.74	salmon	2018-05-02	7.2148	0.0810417	Positive
0	2018	123	4.25021	3.86854	7.9	salmon	2018-05-03	20.0871	0.181667	Positive
30	2018	124	4.29417	3.81604	7.88	salmon	2018-05-04	53.9928	-0.0525	Negative
0	2018	125	4.34958	5.65958	8.17	salmon	2018-05-05	88.8703	1.84354	Positive
0	2018	126	4.55896	7.49792	8.72	salmon	2018-05-06	122.928	1.83833	Positive
324	2018	127	4.70333	6.44125	9.11	salmon	2018-05-07	152.392	-1.05667	Negative
214	2018	128	4.83208	6.96063	9.36	salmon	2018-05-08	164.819	0.519375	Positive
212	2018	129	5.10667	8.73521	9.61	salmon	2018-05-09	170.351	1.77458	Positive
241	2018	130	5.37729	9.33708	9.91	salmon	2018-05-10	154.01	0.601875	Positive
54	2018	131	5.34375	8.22708	10.42	salmon	2018-05-11	131.015	-1.11	Negative
11	2018	132	5.30104	7.29688	10.75	salmon	2018-05-12	94.2952	-0.930208	Negative
51	2018	133	5.3475	7.04146	11.33	salmon	2018-05-13	55.1029	-0.255417	Negative
28	2018	134	5.46625	7.95667	11.68	salmon	2018-05-14	34.6114	0.915208	Positive
21	2018	135	5.66021	7.28042	12.68	salmon	2018-05-15	16.8625	-0.67625	Negative
12	2018	136	5.80167	6.8725	13.46	salmon	2018-05-16	4.72098	-0.407917	Negative
0	2018	137	5.79833	6.24146	12.23	salmon	2018-05-17	5.09123	-0.631042	Negative
15	2018	138	5.72688	5.74188	12.2	salmon	2018-05-18	8.42701	-0.499583	Negative
0	2018	139	5.74104	5.37042	12.79	salmon	2018-05-19	7.79383	-0.371458	Negative
0	2018	140	5.85396	5.29104	13.38	salmon	2018-05-20	7.8651	-0.079375	Negative
29	2018	141	6.03917	5.69208	12.49	salmon	2018-05-21	8.1077	0.401042	Positive
17	2018	142	6.28333	5.01438	12.99	salmon	2018-05-22	8.71927	-0.677708	Negative
2	2018	143	6.43292	4.89188	13.59	salmon	2018-05-23	8.05321	-0.1225	Negative
0	2018	144	6.56229	4.98792	13.91	salmon	2018-05-24	7.50373	0.0960417	Positive
3	2018	145	6.70896	4.82	13.94	salmon	2018-05-25	6.74228	-0.167917	Negative
16	2018	146	6.92521	4.71833	14.42	salmon	2018-05-26	6.27957	-0.101667	Negative
0	2018	147	7.20125	4.94458	15.81	salmon	2018-05-27	7.77556	0.22625	Positive
15	2018	148	7.56292	4.86375	15.96	salmon	2018-05-28	9.46233	-0.0808333	Negative
0	2018	149	7.99938	4.84875	16.15	salmon	2018-05-29	11.1861	-0.015	Negative
1	2018	150	8.47563	5.3725	16.53	salmon	2018-05-30	13.499	0.52375	Positive
51	2018	151	8.96708	5.41854	16.62	salmon	2018-05-31	14.8353	0.0460417	Positive
15	2018	152	9.3325	5.24417	17.15	salmon	2018-06-01	15.0189	-0.174375	Negative
1	2018	153	9.52708	5.12583	18.63	salmon	2018-06-02	14.7245	-0.118333	Negative
0	2018	154	9.64854	5.01708	19.41	salmon	2018-06-03	13.0901	-0.10875	Negative
31	2018	155	9.78104	4.82854	17.65	salmon	2018-06-04	11.0381	-0.188542	Negative
7	2018	156	9.81562	4.51938	17.87	salmon	2018-06-05	8.50307	-0.309167	Negative
0	2018	157	9.80604	4.25896	17.26	salmon	2018-06-06	5.87378	-0.260417	Negative
0	2018	158	9.88146	4.10255	17.48	salmon	2018-06-07	4.44787	-0.156405	Negative
10	2018	159	10.0246	3.89563	18.08	salmon	2018-06-08	3.27163	-0.206928	Negative
0	2018	160	10.2017	3.78271	18.48	salmon	2018-06-09	1.89371	-0.112917	Negative
0	2018	161	10.4079	3.65521	18.11	salmon	2018-06-10	0.675558	-0.1275	Negative
0	2018	162	10.5213	4.22	17.27	salmon	2018-06-11	0.324207	0.564792	Positive
0	2018	163	10.4098	3.67938	16.99	salmon	2018-06-12	0.219426	-0.540625	Negative
0	2018	164	10.2587	3.50396	15.7	salmon	2018-06-13	0.024505	-0.175417	Negative
0	2018	165	10.2281	6.55771	13.49	salmon	2018-06-14	0	3.05375	Positive
1	2018	166	10.1894	9.24875	11.72	salmon	2018-06-15	0	2.69104	Positive
0	2018	167	9.79021	6.72583	12.41	salmon	2018-06-16	0.0990305	-2.52292	Negative
0	2018	168	9.58083	5.53583	13.22	salmon	2018-06-17	0.0997361	-1.19	Negative
0	2018	169	9.59958	5.53667	13.54	salmon	2018-06-18	0.102198	0.000833333	Positive
0	2018	170	9.57729	8.44979	12.54	salmon	2018-06-19	0.0525801	2.91313	Positive
0	2018	171	9.25896	6.56625	12.58	salmon	2018-06-20	0.00228327	-1.88354	Negative
0	2018	172	8.98875	6.01125	12.71	salmon	2018-06-21	0	-0.555	Negative
0	2018	173	8.84271	5.56021	12.83	salmon	2018-06-22	0	-0.451042	Negative
0	2018	174	8.7225	4.82958	13.09	salmon	2018-06-23	0	-0.730625	Negative
0	2018	175	8.68063	4.88854	13.43	salmon	2018-06-24	0	0.0589583	Positive
0	2018	176	8.67188	4.33125	13.82	salmon	2018-06-25	0	-0.557292	Negative
0	2018	177	8.70292	3.86937	14.28	salmon	2018-06-26	0	-0.461875	Negative
0	2018	178	8.82583	3.58125	14.82	salmon	2018-06-27	0	-0.288125	Negative
0	2018	179	9.04812	3.34729	15.44	salmon	2018-06-28	0	-0.233958	Negative
0	2018	180	9.25437	3.14646	15.76	salmon	2018-06-29	0	-0.200833	Negative
0	2018	181	9.42062	2.96208	15.92	salmon	2018-06-30	0	-0.184375	Negative
0	2019	91	3.57	3.54	4.61	salmon	2019-04-01	0	0	Negative
0	2019	92	3.56	3.14	4.77	salmon	2019-04-02	0	-0.4	Negative
0	2019	93	3.63	2.86	4.95	salmon	2019-04-03	0	-0.28	Negative
0	2019	94	3.81	2.99	5.23	salmon	2019-04-04	0	0.13	Positive
0	2019	95	4.04	3.5	5.43	salmon	2019-04-05	0	0.51	Positive
0	2019	96	4.12	3.36	5.62	salmon	2019-04-06	0	-0.14	Negative
0	2019	97	4.12	3.02	5.75	salmon	2019-04-07	0	-0.34	Negative
0	2019	98	4.14	2.78	5.69	salmon	2019-04-08	0	-0.24	Negative
0	2019	99	3.92	2.53	5.81	salmon	2019-04-09	0	-0.25	Negative
0	2019	100	3.84	2.32	5.64	salmon	2019-04-10	0	-0.21	Negative
0	2019	101	3.86	2.14	5.7	salmon	2019-04-11	0	-0.18	Negative
0	2019	102	3.77	1.99	5.67	salmon	2019-04-12	0	-0.15	Negative
0	2019	103	3.73	1.87	5.71	salmon	2019-04-13	0	-0.12	Negative
0	2019	104	3.75	1.77	5.8	salmon	2019-04-14	0	-0.1	Negative
0	2019	105	3.83	1.67	5.9	salmon	2019-04-15	0	-0.1	Negative
0	2019	106	3.93	1.61	6.13	salmon	2019-04-16	0	-0.06	Negative
0	2019	107	4.16	1.53	6.19	salmon	2019-04-17	0	-0.08	Negative
0	2019	108	4.34	1.5	6.39	salmon	2019-04-18	0	-0.03	Negative
0	2019	109	4.57	1.61	6.76	salmon	2019-04-19	0	0.11	Positive
0	2019	110	4.77	1.72	7.38	salmon	2019-04-20	0	0.11	Positive
0	2019	111	4.98	2.01	8.15	salmon	2019-04-21	0	0.29	Positive
0	2019	112	5.2	2.46	8.18	salmon	2019-04-22	0	0.45	Positive
0	2019	113	5.33	2.66	8.13	salmon	2019-04-23	7.82357	0.2	Positive
0	2019	114	5.35	2.92	7.3	salmon	2019-04-24	26.8078	0.26	Positive
0	2019	115	5.5	4.56	7.25	salmon	2019-04-25	45.1357	1.64	Positive
210	2019	116	5.54	4.32	7.71	salmon	2019-04-26	58.7637	-0.24	Negative
0	2019	117	5.46	4.61	8.26	salmon	2019-04-27	63.1633	0.29	Positive
0	2019	118	5.32	4.77	8.5	salmon	2019-04-28	61.6452	0.16	Positive
113	2019	119	5.44	4.62	8.91	salmon	2019-04-29	45.0033	-0.15	Negative
27	2019	120	5.59	4.48	8.54	salmon	2019-04-30	34.7416	-0.14	Negative
0	2019	121	5.58	4.28	8.67	salmon	2019-05-01	25.9385	-0.2	Negative
35	2019	122	5.3	4.11	8.09	salmon	2019-05-02	14.941	-0.17	Negative
12	2019	123	5.01	3.59	7.74	salmon	2019-05-03	17.9722	-0.52	Negative
0	2019	124	4.84	3.25	7.43	salmon	2019-05-04	24.3333	-0.34	Negative
0	2019	125	4.82	3.03	7.4	salmon	2019-05-05	37.3377	-0.22	Negative
128	2019	126	4.84	2.9	7.44	salmon	2019-05-06	42.6246	-0.13	Negative
32	2019	127	4.9	2.69	7.57	salmon	2019-05-07	44.854	-0.21	Negative
15	2019	128	4.93	2.49	7.85	salmon	2019-05-08	36.4986	-0.2	Negative
20	2019	129	4.88	2.34	7.96	salmon	2019-05-09	22.3585	-0.15	Negative
15	2019	130	4.97	3.09	8.09	salmon	2019-05-10	8.99409	0.75	Positive
0	2019	131	5.03	2.65	8.23	salmon	2019-05-11	11.3909	-0.44	Negative
0	2019	132	5.09	2.34	8.38	salmon	2019-05-12	12.3909	-0.31	Negative
63	2019	133	5.24	2.14	8.69	salmon	2019-05-13	16.0872	-0.2	Negative
14	2019	134	5.46	2.07	8.82	salmon	2019-05-14	17.5741	-0.07	Negative
12	2019	135	5.79	2.23	9.59	salmon	2019-05-15	39.6023	0.16	Positive
56	2019	136	6.02	2.42	10.29	salmon	2019-05-16	63.1787	0.19	Positive
0	2019	137	6.27	2.69	10.6	salmon	2019-05-17	86.4117	0.27	Positive
309	2019	138	6.52	2.86	10.86	salmon	2019-05-18	106.008	0.17	Positive
1	2019	139	6.61	2.87	10.92	salmon	2019-05-19	112.76	0.01	Positive
90	2019	140	6.84	2.9	11.63	salmon	2019-05-20	99.9935	0.03	Positive
129	2019	141	6.99	3.11	12.4	salmon	2019-05-21	82.0494	0.21	Positive
28	2019	142	7.15	3.69	12.24	salmon	2019-05-22	70.1859	0.58	Positive
24	2019	143	6.94	4.82	11.51	salmon	2019-05-23	62.0047	1.13	Positive
157	2019	144	6.81	4.81	10.75	salmon	2019-05-24	53.2983	-0.01	Negative
1	2019	145	6.88	4.23	11.57	salmon	2019-05-25	35.8468	-0.58	Negative
0	2019	146	6.73	4.56	11.68	salmon	2019-05-26	19.8055	0.33	Positive
3	2019	147	6.79	3.77	11.5	salmon	2019-05-27	5.24488	-0.79	Negative
0	2019	148	6.68	3.41	10.78	salmon	2019-05-28	0	-0.36	Negative
1	2019	149	6.5	3.31	10.42	salmon	2019-05-29	0	-0.1	Negative
0	2019	150	6.41	4.21	10.18	salmon	2019-05-30	1.06832	0.9	Positive
4	2019	151	6.39	3.68	10.43	salmon	2019-05-31	1.24885	-0.53	Negative
0	2019	152	6.49	7.23	10.53	salmon	2019-06-01	1.54933	3.55	Positive
0	2019	153	6.52	4.93	10.7	salmon	2019-06-02	1.79767	-2.3	Negative
5	2019	154	6.92	5.58	11.18	salmon	2019-06-03	1.68627	0.65	Positive
1	2019	155	6.97	4.89	11.16	salmon	2019-06-04	1.72591	-0.69	Negative
0	2019	156	6.99	4.57	11.63	salmon	2019-06-05	1.69281	-0.32	Negative
2	2019	157	7.24	4.67	12.38	salmon	2019-06-06	1.25029	0.1	Positive
2	2019	158	7.69	4.5	13.09	salmon	2019-06-07	0.96064	-0.17	Negative
0	2019	159	7.66	4.17	13.16	salmon	2019-06-08	0.776337	-0.33	Negative
0	2019	160	7.7	7.03	13.12	salmon	2019-06-09	0.878717	2.86	Positive
0	2019	161	7.66	6.93	12.92	salmon	2019-06-10	0.952062	-0.1	Negative
4	2019	162	7.66	5.15	13.27	salmon	2019-06-11	0.936529	-1.78	Negative
0	2019	163	7.98	4.78	13.75	salmon	2019-06-12	0.799915	-0.37	Negative
0	2019	164	8.12	4.58	13.35	salmon	2019-06-13	0.613279	-0.2	Negative
0	2019	165	8.3	4.27	14.18	salmon	2019-06-14	0.14902	-0.31	Negative
0	2019	166	8.47	3.95	14.7	salmon	2019-06-15	0	-0.32	Negative
0	2019	167	8.76	4.04	15.26	salmon	2019-06-16	0	0.09	Positive
0	2019	168	8.83	3.82	15.28	salmon	2019-06-17	0	-0.22	Negative
0	2019	169	8.86	4	14.33	salmon	2019-06-18	0	0.18	Positive
0	2019	170	8.83	3.63	14.78	salmon	2019-06-19	0	-0.37	Negative
0	2019	171	8.82	3.49	14.84	salmon	2019-06-20	0	-0.14	Negative
0	2019	172	8.76	4.56	14.39	salmon	2019-06-21	0	1.07	Positive
0	2019	173	8.69	5.91	14.21	salmon	2019-06-22	0	1.35	Positive
0	2019	174	8.73	4.2	14.34	salmon	2019-06-23	0	-1.71	Negative
0	2019	175	8.84	3.67	14.61	salmon	2019-06-24	0	-0.53	Negative
0	2019	176	9.02	5.83	14.36	salmon	2019-06-25	0	2.16	Positive
0	2019	177	9.12	4.34	14.82	salmon	2019-06-26	0	-1.49	Negative
0	2019	178	9.15	3.85	14.84	salmon	2019-06-27	0	-0.49	Negative
0	2019	179	9.36	3.49	15.05	salmon	2019-06-28	0	-0.36	Negative
0	2019	180	9.54	3.23	15	salmon	2019-06-29	0	-0.26	Negative
0	2019	181	9.63	3.3	15.1	salmon	2019-06-30	0	0.07	Positive
